# Supplementary material for: Timing of exposure impacts how organophosphorus pesticides affect the developing brain in the planarian Dugesia japonica
Source: Arch Toxicol. 2026 May 13;100(8):3719–36. doi: 10.1007/s00204-026-04415-x (PMC13379426; doi:10.1007/s00204-026-04415-x)
Supplement: Supplementary file 1 — Supplementary file1 (XLSX 170 KB) [file 204_2026_4415_MOESM1_ESM.xlsx]

## Sheet: Lethality
	Day 7 Regeneration																		Day 7 Regeneration
	compiled						p-value						# analyzable worms						0.5% DMSO			17.8 μM CPF			16.2 μM DZN			56.2 μM MT			10 μM PFS
	0.5%DMSO	17.8 μM CPF	16.2 μM DZN	56.2 MT	10 μM PFS		0.5%DMSO	17.8 μM CPF	16.2 μM DZN	56.2 MT	10 μM PFS		0.5%DMSO	17.8 μM CPF	16.2 μM DZN	56.2 MT	10 μM PFS		A	B	C	A	B	C	A	B	C	A	B	C	A	B	C
D5	0	0	0	0.0416667	0.0416667			1	1	1	1		24	24	24	24	24		0	0	0	0	0	0	0	0	0	0.125	0	0	0	0.125	0
D4	0	0	0	0.0416667	0.125			1	1	1	0.468085		24	24	24	24	24		0	0	0	0	0	0	0	0	0	0.125	0	0	0.125	0.125	0.125
D3	0	0	0	0	0.130435			1	1	1	0.436879		24	24	24	24	23		0	0	0	0	0	0	0	0	0	0	0	0	0.142857	0.125	0.125
D2	0	0	0	0	0.0909091			1	1	1	0.892754		24	24	24	24	22		0	0	0	0	0	0	0	0	0	0	0	0	0.142857	0.142857	0
	Day 7 Exposure																		Day 7 Exposure
	compiled						p-value						# analyzable worms						0.5% DMSO			17.8 μM CPF			16.2 μM DZN			56.2 μM MT			10 μM PFS
	0.5%DMSO	17.8 μM CPF	16.2 μM DZN	56.2 MT	10 μM PFS		0.5%DMSO	17.8 μM CPF	16.2 μM DZN	56.2 MT	10 μM PFS		0.5%DMSO	17.8 μM CPF	16.2 μM DZN	56.2 MT	10 μM PFS		A	B	C	A	B	C	A	B	C	A	B	C	A	B	C
D5	0	0	0	0.042	0.33			1	1	1	0.00779619		24	24	24	24	24		0	0	0	0	0	0	0	0	0	0.125	0	0	0.5	0.25	0.25
D4	0	0	0	0.042	0.21			1	1	1	0.0992908		24	24	24	24	24		0	0	0	0	0	0	0	0	0	0.125	0	0	0.25	0.125	0.25
D3	0	0	0	0	0.13			1	1	1	0.436879		24	24	24	24	23		0	0	0	0	0	0	0	0	0	0	0	0	0.143	0.125	0.125
D2	0	0	0	0	0.13			1	1	1	0.436879		24	24	24	24	23		0	0	0	0	0	0	0	0	0	0	0	0	0.25	0.143	0
D1	0	0	0	0	0			1	1	1	1		24	23	24	24	24		0	0	0	0	0	0	0	0	0	0	0	0	0	0	0
	Day 12 Exposure																		Day 12 Exposure
	compiled						p-value						# analyzable worms						0.5% DMSO			17.8 μM CPF			16.2 μM DZN			56.2 μM MT			10 μM PFS
	0.5%DMSO	17.8 μM CPF	16.2 μM DZN	56.2 MT	10 μM PFS		0.5%DMSO	17.8 μM CPF	16.2 μM DZN	56.2 MT	10 μM PFS		0.5%DMSO	17.8 μM CPF	16.2 μM DZN	56.2 MT	10 μM PFS		A	B	C	A	B	C	A	B	C	A	B	C	A	B	C
D5	0	0	0	0.042	0.33			1	1	1	0.00779619		24	24	24	24	24		0	0	0	0	0	0	0	0	0	0.125	0	0	0.5	0.25	0.25
D4	0	0	0	0.042	0.21			1	1	1	0.0992908		24	24	24	24	24		0	0	0	0	0	0	0	0	0	0.125	0	0	0.25	0.125	0.25
D3	0	0	0	0	0.13			1	1	1	0.436879		24	24	24	24	23		0	0	0	0	0	0	0	0	0	0	0	0	0.143	0.125	0.125
D2	0	0	0	0	0.13			1	1	1	0.436879		24	24	24	24	23		0	0	0	0	0	0	0	0	0	0	0	0	0.25	0.143	0
D1	0	0	0	0	0			1	1	1	1		24	23	24	24	24		0	0	0	0	0	0	0	0	0	0	0	0	0	0	0
	Day 7 Regeneration																		Day 7 Regeneration
	compiled						p-value						# analyzable worms						0.5% DMSO			1 μM DDVP
	0.5%DMSO	1 μM DDVP					0.5%DMSO	1 μM DDVP					0.5%DMSO	1 μM DDVP					A	B	C	A	B	C
D5	0	0						1					24	24					0	0	0	0	0	0
D4	0	0						1					24	24					0	0	0	0	0	0
D3	0	0						1					24	24					0	0	0	0	0	0
D2	0	0						1					24	24					0	0	0	0	0	0
	Day 7 Exposure																		Day 7 Exposure
	compiled						p-value						# analyzable worms						0.5% DMSO			1 μM DDVP
	0.5%DMSO	1 μM DDVP					0.5%DMSO	1 μM DDVP					0.5%DMSO	1 μM DDVP					A	B	C	A	B	C
D5	0	0						1					24	24					0	0	0	0	0	0
D4	0	0						1					24	24					0	0	0	0	0	0
D3	0	0						1					24	24					0	0	0	0	0	0
D2	0	0						1					24	24					0	0	0	0	0	0
D1	0	0						1					24	24					0	0	0	0	0	0
	Day 12 Exposure																		Day 12 Exposure
	compiled						p-value						# analyzable worms						0.5% DMSO			1 μM DDVP
	0.5%DMSO	1 μM DDVP					0.5%DMSO	1 μM DDVP					0.5%DMSO	1 μM DDVP					A	B	C	A	B	C
D5	0	0						1					24	24					0	0	0	0	0	0
D4	0	0						1					24	24					0	0	0	0	0	0
D3	0	0						1					24	24					0	0	0	0	0	0
D2	0	0						1					24	24					0	0	0	0	0	0
D1	0	0						1					24	24					0	0	0	0	0	0
DMSO for Cutoffs
	Day 7 Regeneration														Day 7 Regeneration
	compiled							# analyzable worms							0.5%DMSO			0.5%DMSO			0.5%DMSO			0.5%DMSO			0.5%DMSO			0.5%DMSO
	0.5%DMSO	0.5%DMSO	0.5%DMSO	0.5%DMSO	0.5%DMSO	0.5%DMSO		0.5%DMSO	0.5%DMSO	0.5%DMSO	0.5%DMSO	0.5%DMSO	0.5%DMSO		A	B	C	A	B	C	A	B	C	A	B	C	A	B	C	A	B	C
D5	0	0	0	0	0	0		24	24	24	24	24	24		0	0	0	0	0	0	0	0	0	0	0	0	0	0	0	0	0	0
D4	0	0	0	0	0	0		24	24	24	24	24	24		0	0	0	0	0	0	0	0	0	0	0	0	0	0	0	0	0	0
D3	0	0	0	0	0	0		24	24	24	24	24	24		0	0	0	0	0	0	0	0	0	0	0	0	0	0	0	0	0	0
D2	0	0	0	0	0	0		24	24	24	24	24	24		0	0	0	0	0	0	0	0	0	0	0	0	0	0	0	0	0	0
	Day 7 Exposure														Day 7 Exposure
	compiled							# analyzable worms							0.5%DMSO			0.5%DMSO			0.5%DMSO			0.5%DMSO			0.5%DMSO			0.5%DMSO
	0.5%DMSO	0.5%DMSO	0.5%DMSO	0.5%DMSO	0.5%DMSO	0.5%DMSO		0.5%DMSO	0.5%DMSO	0.5%DMSO	0.5%DMSO	0.5%DMSO	0.5%DMSO		A	B	C	A	B	C	A	B	C	A	B	C	A	B	C	A	B	C
D5	0	0	0	0	0	0		24	24	24	24	24	24		0	0	0	0	0	0	0	0	0	0	0	0	0	0	0	0	0	0
D4	0	0	0	0	0	0		24	24	24	24	24	24		0	0	0	0	0	0	0	0	0	0	0	0	0	0	0	0	0	0
D3	0	0	0	0	0	0		24	24	24	24	24	24		0	0	0	0	0	0	0	0	0	0	0	0	0	0	0	0	0	0
D2	0	0	0	0	0	0		24	24	24	24	24	24		0	0	0	0	0	0	0	0	0	0	0	0	0	0	0	0	0	0
D1	0	0	0.0416667	0	0	0		24	24	24	24	24	24		0	0	0	0	0	0	0	0	0.125	0	0	0	0	0	0	0	0	0
	Day 12 Exposure														Day 12 Exposure
	compiled							# analyzable worms							0.5%DMSO			0.5%DMSO			0.5%DMSO			0.5%DMSO			0.5%DMSO			0.5%DMSO
	0.5%DMSO	0.5%DMSO	0.5%DMSO	0.5%DMSO	0.5%DMSO	0.5%DMSO		0.5%DMSO	0.5%DMSO	0.5%DMSO	0.5%DMSO	0.5%DMSO	0.5%DMSO		A	B	C	A	B	C	A	B	C	A	B	C	A	B	C	A	B	C
D5	0	0	0	0	0	0		24	24	24	24	24	24		0	0	0	0	0	0	0	0	0	0	0	0	0	0	0	0	0	0
D4	0	0.0416667	0	0	0	0		24	24	24	24	24	24		0	0	0	0	0	0.125	0	0	0	0	0	0	0	0	0	0	0	0
D3	0	0	0	0.0416667	0.0416667	0		24	24	24	24	24	24		0	0	0	0	0	0	0	0	0	0	0.125	0	0	0.125	0	0	0	0
D2	0	0	0	0	0	0		24	24	24	24	24	24		0	0	0	0	0	0	0	0	0	0	0	0	0	0	0	0	0	0
D1	0	0	0.208333	0	0	0		24	24	24	24	24	24		0	0	0	0	0	0	0	0	0.625	0	0	0	0	0	0	0	0	0

## Sheet: Stickiness
	Day 7 Regeneration																		Day 7 Regeneration
	compiled						p-value						# analyzable worms						0.5% DMSO			17.8 μM CPF			16.2 μM DZN			56.2 μM MT			10 μM PFS
	0.5%DMSO	17.8 μM CPF	16.2 μM DZN	56.2 MT	10 μM PFS		0.5%DMSO	17.8 μM CPF	16.2 μM DZN	56.2 MT	10 μM PFS		0.5%DMSO	17.8 μM CPF	16.2 μM DZN	56.2 MT	10 μM PFS		A	B	C	A	B	C	A	B	C	A	B	C	A	B	C
D5	0.208333	0.5	0.75	0	0			0.0687066	0.000800394	1	1		24	24	24	23	23		0.125	0.125	0.375	0.5	0.25	0.75	0.75	0.75	0.75	0	0	0	0	0	0
D4	0.208333	0.791667	0.708333	0	0			0.000238613	0.00118529	1	1		24	24	24	23	21		0.125	0.25	0.25	0.875	0.875	0.625	0.75	0.875	0.5	0	0	0	0	0	0
D3	0.166667	0.75	0.666667	0.125	0.2			0.000221901	0.00102222	0.7921	0.718809		24	24	24	24	20		0.125	0.25	0.125	0.75	0.625	0.875	0.5	0.75	0.75	0	0.125	0.25	0.166667	0.428571	0
D2	0.25	0.583333	0.791667	0.166667	0.55			0.0392103	0.000800394	0.856767	0.056079		24	24	24	24	20		0.375	0.25	0.125	0.5	0.75	0.5	0.5	1	0.875	0.25	0	0.25	0.5	0.5	0.625
	Day 7 Exposure																		Day 7 Exposure
	compiled						p-value						# analyzable worms						0.5% DMSO			17.8 μM CPF			16.2 μM DZN			56.2 μM MT			10 μM PFS
	0.5%DMSO	17.8 μM CPF	16.2 μM DZN	56.2 MT	10 μM PFS		0.5%DMSO	17.8 μM CPF	16.2 μM DZN	56.2 MT	10 μM PFS		0.5%DMSO	17.8 μM CPF	16.2 μM DZN	56.2 MT	10 μM PFS		A	B	C	A	B	C	A	B	C	A	B	C	A	B	C
D5	0.042	0.75	0.75	0.13	0.13			5.6712e-07	5.6712e-07	0.348178	0.348178		24	24	24	23	16		0	0	0.125	0.875	0.75	0.625	0.75	0.75	0.75	0.143	0.125	0.125	0.25	0	0.167
D4	0	0.58	0.67	0.22	0.37			8.13258e-06	1.30469e-06	0.0219363	0.0020849		24	24	24	23	19		0	0	0	0.625	0.375	0.75	0.5	0.875	0.625	0	0.25	0.375	0.167	0.571	0.333
D3	0	0.67	0.75	0.13	0.2			6.52346e-07	7.3652e-08	0.117021	0.0475871		24	24	24	24	20		0	0	0	0.625	0.75	0.625	1	0.5	0.75	0	0.25	0.125	0	0.429	0.143
D2	0.13	0.71	0.75	0.42	0.75			5.88518e-05	5.09828e-05	0.0244957	5.88518e-05		24	24	24	24	20		0.375	0	0	0.875	0.75	0.5	0.5	1	0.75	0.125	0.75	0.375	0.667	0.833	0.75
D1	0.25	0.74	0.75	0.25	0.46			0.00187487	0.00187487	0.630016	0.151346		24	23	24	24	24		0.125	0.25	0.375	1	0.714	0.5	0.625	0.875	0.75	0	0.5	0.25	0.375	0.625	0.375
	Day 12 Exposure																		Day 12 Exposure
	compiled						p-value						# analyzable worms						0.5% DMSO			17.8 μM CPF			16.2 μM DZN			56.2 μM MT			10 μM PFS
	0.5%DMSO	17.8 μM CPF	16.2 μM DZN	56.2 MT	10 μM PFS		0.5%DMSO	17.8 μM CPF	16.2 μM DZN	56.2 MT	10 μM PFS		0.5%DMSO	17.8 μM CPF	16.2 μM DZN	56.2 MT	10 μM PFS		A	B	C	A	B	C	A	B	C	A	B	C	A	B	C
D5	0.38	0.67	0.71	0.65	0.57			0.0712203	0.0712203	0.0712203	0.201462		24	24	24	23	14		0.375	0.375	0.375	0.625	0.875	0.5	0.75	0.75	0.625	0.714	0.5	0.75	0.333	0.4	0.833
D4	0.17	0.82	0.75	0.83	0.21			0.000548176	0.000110951	2.42494e-05	0.506831		24	11	24	23	19		0.125	0.375	0	1	0.75	0.667	0.625	0.875	0.75	0.857	0.75	0.875	0.167	0.143	0.333
D3	0.043	0.45	0.71	0.42	0.1			0.0109926	7.08743e-06	0.00546646	0.446479		23	11	24	24	20		0	0.143	0	0.5	0.2	1	0.75	0.375	1	0.375	0.25	0.625	0.167	0	0.143
D2	0.13	0.83	0.54	0.63	0.21			2.85193e-06	0.00332653	0.000781911	0.364817		24	24	24	24	19		0	0.125	0.25	0.875	0.875	0.75	0.375	0.375	0.875	0.875	0.625	0.375	0	0	0.571
D1	0.13	0.52	0.33	0.75	0.18			0.00817564	0.112061	5.09828e-05	0.449045		24	23	24	24	22		0.125	0.125	0.125	0.5	0.714	0.375	0.5	0.25	0.25	0.75	0.75	0.75	0	0.143	0.375
	Day 7 Regeneration																		Day 7 Regeneration
	compiled						p-value						# analyzable worms						0.5% DMSO			1 μM DDVP
	0.5%DMSO	1 μM DDVP					0.5%DMSO	1 μM DDVP					0.5%DMSO	1 μM DDVP					A	B	C	A	B	C
D5	0.0416667	0.791667						1.23e-07					24	24					0	0	0.125	0.625	0.875	0.875
D4	0.0416667	0.708333						2.31e-06					24	24					0	0.125	0	0.75	0.625	0.75
D3	0.0416667	0.708333						2.31e-06					24	24					0	0.125	0	0.75	0.625	0.75
D2	0.0416667	1						1.55e-12					24	24					0	0.125	0	1	1	1
	Day 7 Exposure																		Day 7 Exposure
	compiled						p-value						# analyzable worms						0.5% DMSO			1 μM DDVP
	0.5%DMSO	1 μM DDVP					0.5%DMSO	1 μM DDVP					0.5%DMSO	1 μM DDVP					A	B	C	A	B	C
D5	0.0416667	0.541667						0.000256546					24	24					0	0	0.125	0.375	0.5	0.75
D4	0.125	0.458333						0.0243					24	24					0	0.125	0.25	0.375	0.5	0.5
D3	0	0.708333						1.63e-07					24	24					0	0	0	0.625	0.625	0.875
D2	0.166667	0.666667						0.00102222					24	24					0.25	0.25	0	0.5	0.75	0.75
D1	0.0833333	0.666667						5.78e-05					24	24					0.125	0	0.125	0.5	0.75	0.75
	Day 12 Exposure																		Day 12 Exposure
	compiled						p-value						# analyzable worms						0.5% DMSO			1 μM DDVP
	0.5%DMSO	1 μM DDVP					0.5%DMSO	1 μM DDVP					0.5%DMSO	1 μM DDVP					A	B	C	A	B	C
D5	0.291667	0.791667						0.00118529					24	24					0.375	0.125	0.375	0.875	0.75	0.75
D4	0.166667	0.458333						0.0598843					24	24					0.125	0.125	0.25	0.5	0.25	0.625
D3	0.291667	0.666667						0.0198547					24	24					0.125	0.125	0.625	0.75	0.75	0.5
D2	0.25	0.333333						0.751642					24	24					0.25	0	0.5	0.25	0.375	0.375
D1	0.0416667	0.5						0.000698663					24	24					0	0	0.125	0.75	0.375	0.375
DMSO for Cutoffs
	Day 7 Regeneration														Day 7 Regeneration
	compiled							# analyzable worms							0.5%DMSO			0.5%DMSO			0.5%DMSO			0.5%DMSO			0.5%DMSO			0.5%DMSO
	0.5%DMSO	0.5%DMSO	0.5%DMSO	0.5%DMSO	0.5%DMSO	0.5%DMSO		0.5%DMSO	0.5%DMSO	0.5%DMSO	0.5%DMSO	0.5%DMSO	0.5%DMSO		A	B	C	A	B	C	A	B	C	A	B	C	A	B	C	A	B	C
D5	0	0.0416667	0.125	0.0416667	0	0.0833333		24	24	24	24	24	24		0	0	0	0.125	0	0	0.25	0.125	0	0	0	0.125	0	0	0	0	0	0.25
D4	0.208333	0.25	0.0833333	0.125	0.0833333	0.125		24	24	24	24	24	24		0.25	0.25	0.125	0.125	0.375	0.25	0.25	0	0	0.125	0.125	0.125	0	0.125	0.125	0.375	0	0
D3	0.125	0.166667	0.125	0.125	0.25	0.0416667		24	24	24	24	24	24		0.125	0.125	0.125	0.375	0.125	0	0	0.375	0	0.125	0.125	0.125	0.125	0.25	0.375	0.125	0	0
D2	0.166667	0.0833333	0.0416667	0.0416667	0.125	0.125		24	24	24	24	24	24		0.25	0.125	0.125	0	0.25	0	0	0.125	0	0.125	0	0	0.25	0.125	0	0.25	0.125	0
	Day 7 Exposure														Day 7 Exposure
	compiled							# analyzable worms							0.5%DMSO			0.5%DMSO			0.5%DMSO			0.5%DMSO			0.5%DMSO			0.5%DMSO
	0.5%DMSO	0.5%DMSO	0.5%DMSO	0.5%DMSO	0.5%DMSO	0.5%DMSO		0.5%DMSO	0.5%DMSO	0.5%DMSO	0.5%DMSO	0.5%DMSO	0.5%DMSO		A	B	C	A	B	C	A	B	C	A	B	C	A	B	C	A	B	C
D5	0	0.0416667	0	0.0833333	0.0416667	0		24	24	24	24	24	24		0	0	0	0	0	0.125	0	0	0	0.25	0	0	0.125	0	0	0	0	0
D4	0	0.0416667	0.0416667	0.0833333	0.125	0.0416667		24	24	24	24	24	24		0	0	0	0	0.125	0	0	0	0.125	0	0.125	0.125	0.25	0.125	0	0.125	0	0
D3	0	0.0416667	0.125	0.0833333	0.0416667	0.0416667		24	24	24	24	24	24		0	0	0	0	0.125	0	0	0.125	0.25	0.125	0	0.125	0	0	0.125	0.125	0	0
D2	0.125	0.166667	0.0833333	0.166667	0.208333	0.208333		24	24	24	24	24	24		0.125	0.125	0.125	0.125	0.25	0.125	0.125	0	0.125	0.25	0.125	0.125	0.375	0.125	0.125	0.25	0.125	0.25
D1	0.166667	0.166667	0.0869565	0.25	0.416667	0.125		24	24	23	24	24	24		0.125	0.25	0.125	0.375	0.125	0	0.25	0	0	0.125	0.25	0.375	0.25	0.5	0.5	0	0.125	0.25
	Day 12 Exposure														Day 12 Exposure
	compiled							# analyzable worms							0.5%DMSO			0.5%DMSO			0.5%DMSO			0.5%DMSO			0.5%DMSO			0.5%DMSO
	0.5%DMSO	0.5%DMSO	0.5%DMSO	0.5%DMSO	0.5%DMSO	0.5%DMSO		0.5%DMSO	0.5%DMSO	0.5%DMSO	0.5%DMSO	0.5%DMSO	0.5%DMSO		A	B	C	A	B	C	A	B	C	A	B	C	A	B	C	A	B	C
D5	0.0833333	0.0416667	0.0833333	0	0.166667	0.0833333		24	24	24	24	24	24		0	0.25	0	0	0.125	0	0.125	0	0.125	0	0	0	0.25	0.125	0.125	0.125	0.125	0
D4	0.0833333	0.0434783	0.0416667	0.0833333	0.0416667	0		24	23	24	24	24	24		0.125	0	0.125	0	0	0.142857	0	0	0.125	0	0.125	0.125	0	0	0.125	0	0	0
D3	0	0.125	0.208333	0.130435	0.217391	0.166667		24	24	24	23	23	24		0	0	0	0.25	0.125	0	0.125	0.375	0.125	0	0.285714	0.125	0.125	0.285714	0.25	0.125	0.25	0.125
D2	0.208333	0.125	0.125	0.25	0.0416667	0.208333		24	24	24	24	24	24		0.125	0.25	0.25	0.125	0	0.25	0.25	0	0.125	0.125	0.25	0.375	0	0	0.125	0	0.375	0.25
D1	0	0	0.0526316	0.0833333	0	0.0416667		24	24	19	24	24	24		0	0	0	0	0	0	0	0.125	0	0	0.125	0.125	0	0	0	0	0.125	0

## Sheet: Speed(dark)
	Day 7 Regeneration																		Day 7 Regeneration
	compiled						p-value						# analyzable worms						0.5% DMSO			17.8 μM CPF			16.2 μM DZN			56.2 μM MT			10 μM PFS
	0.5%DMSO	17.8 μM CPF	16.2 μM DZN	56.2 MT	10 μM PFS		0.5%DMSO	17.8 μM CPF	16.2 μM DZN	56.2 MT	10 μM PFS		0.5%DMSO	17.8 μM CPF	16.2 μM DZN	56.2 MT	10 μM PFS		A	B	C	A	B	C	A	B	C	A	B	C	A	B	C
D5	0.445393	0.416219	0.411889	0.340425	0.346991			0.399692	0.144923	0.0183878	0.0616362		24	24	23	18	14		0.536876	0.450729	0.413809	0.436899	0.447232	0.372303	0.431461	0.421797	0.403107	0.340425	0.298006	0.413962	0.277009	0.438018	0.309553
D4	0.469458	0.384602	0.373295	0.347313	0.281309			0.0480227	0.0578332	0.0153083	0.00024108		24	24	24	22	12		0.400799	0.503836	0.530361	0.399056	0.441396	0.380479	0.373675	0.382876	0.366564	0.355523	0.336362	0.381132	0.260123	0.279398	0.292856
D3	0.554712	0.36823	0.398378	0.329189	0.304006			0.00091036	0.000558014	2.95355e-05	7.74463e-06		24	22	24	23	12		0.556674	0.47165	0.575565	0.390956	0.314238	0.36823	0.394204	0.381398	0.426847	0.366608	0.32365	0.310932	0.305636	0.299943	0.235518
D2	0.614832	0.377543	0.419365	0.422928	0.254077			7.20271e-05	0.00533552	0.0886287	1.59132e-09		24	20	23	24	16		0.478407	0.672507	0.643031	0.370689	0.406786	0.37568	0.43939	0.426206	0.398199	0.373809	0.525052	0.347757	0.261705	0.253459	0.24104
	Day 7 Exposure																		Day 7 Exposure
	compiled						p-value						# analyzable worms						0.5% DMSO			17.8 μM CPF			16.2 μM DZN			56.2 μM MT			10 μM PFS
	0.5%DMSO	17.8 μM CPF	16.2 μM DZN	56.2 MT	10 μM PFS		0.5%DMSO	17.8 μM CPF	16.2 μM DZN	56.2 MT	10 μM PFS		0.5%DMSO	17.8 μM CPF	16.2 μM DZN	56.2 MT	10 μM PFS		A	B	C	A	B	C	A	B	C	A	B	C	A	B	C
D5	0.8	0.31	0.44	0.4	0.28			5.03619e-09	3.4507e-05	7.37837e-06	5.49476e-09		24	21	24	18	13		0.892	0.651	0.792	0.312	0.316	0.312	0.483	0.493	0.412	0.376	0.399	0.429	0.296	0.265	0.369
D4	0.72	0.32	0.39	0.48	0.3			3.87893e-06	0.0011309	0.000255538	4.24872e-07		24	24	24	22	11		0.672	0.893	0.521	0.31	0.356	0.286	0.371	0.356	0.584	0.474	0.478	0.489	0.297	0.31	0.303
D3	0.61	0.43	0.43	0.43	0.32			0.0322822	0.00154999	0.000258377	6.87387e-06		24	24	24	23	17		0.67	0.667	0.568	0.538	0.403	0.43	0.539	0.42	0.398	0.438	0.423	0.375	0.358	0.302	0.332
D2	0.48	0.35	0.42	0.38	0.29			0.000138176	0.0138912	0.00230477	0.00158868		24	23	24	24	10		0.439	0.463	0.656	0.335	0.305	0.357	0.427	0.433	0.39	0.354	0.431	0.361	0.288	0.258	0.37
D1	0.45	0.33	0.38	0.33	0.28			0.00173417	0.204027	0.00477584	0.000952283		24	19	22	24	7		0.423	0.499	0.489	0.385	0.297	0.361	0.413	0.317	0.394	0.334	0.301	0.352	0.286	0.242	0.282
	Day 12 Exposure																		Day 12 Exposure
	compiled						p-value						# analyzable worms						0.5% DMSO			17.8 μM CPF			16.2 μM DZN			56.2 μM MT			10 μM PFS
	0.5%DMSO	17.8 μM CPF	16.2 μM DZN	56.2 MT	10 μM PFS		0.5%DMSO	17.8 μM CPF	16.2 μM DZN	56.2 MT	10 μM PFS		0.5%DMSO	17.8 μM CPF	16.2 μM DZN	56.2 MT	10 μM PFS		A	B	C	A	B	C	A	B	C	A	B	C	A	B	C
D5	0.97	0.33	0.81	0.71	0.26			6.45402e-10	0.0813433	0.0537437	1.40668e-09		24	23	24	19	7		0.855	0.873	1.07	0.418	0.255	0.315	0.959	0.767	0.698	1.05	0.751	0.345		0.264	0.343
D4	0.57	0.31	0.74	0.41	0.3			5.30652e-08	0.856129	0.0836326	3.63066e-06		24	21	22	18	7		0.614	0.557	0.554	0.341	0.324	0.278	0.759	0.68	0.672	0.436	0.447	0.317	0.326	0.381	0.288
D3	0.95	0.44	0.83	0.58	0.42			3.73504e-07	0.207373	0.00123222	1.16116e-07		24	23	24	22	2		0.71	1.3	1.17	0.495	0.332	0.539	0.765	1.07	0.7	0.664	0.43	0.724	0.43		0.408
D2	0.62	0.35	1	0.55	0.31			4.76712e-06	0.00274235	0.988867	0.000101023		24	23	22	24	10		0.636	0.691	0.54	0.333	0.333	0.364	1.21	1.09	0.934	0.321	0.553	0.783	0.243	0.274	0.373
D1	0.54	0.36	0.71	0.45	0.34			0.000192746	0.855156	0.67321	3.6329e-05		24	22	22	21	12		0.534	0.51	0.779	0.334	0.388	0.381	0.836	0.959	0.461	0.464	0.327	0.543	0.317	0.281	0.357
	Day 7 Regeneration																		Day 7 Regeneration
	compiled						p-value						# analyzable worms						0.5% DMSO			1 μM DDVP
	0.5%DMSO	1 μM DDVP					0.5%DMSO	1 μM DDVP					0.5%DMSO	1 μM DDVP					A	B	C	A	B	C
D5	0.509781	0.465042						0.566032					23	23					0.427888	0.497379	0.543497	0.500866	0.454208	0.41745
D4	0.448628	0.43498						0.866932					24	24					0.480943	0.439827	0.473093	0.400956	0.489605	0.403168
D3	0.507817	0.531188						0.214129					24	24					0.546679	0.484569	0.500615	0.612442	0.53333	0.397139
D2	0.492942	0.402622						0.202004					24	24					0.693083	0.464015	0.469426	0.442292	0.351936	0.403318
	Day 7 Exposure																		Day 7 Exposure
	compiled						p-value						# analyzable worms						0.5% DMSO			1 μM DDVP
	0.5%DMSO	1 μM DDVP					0.5%DMSO	1 μM DDVP					0.5%DMSO	1 μM DDVP					A	B	C	A	B	C
D5	0.624588	0.666279						0.575732					24	24					0.52477	0.648307	0.643188	0.55103	0.73741	0.630508
D4	0.624209	0.911826						0.0255269					24	24					0.671321	0.520618	0.685957	0.986616	0.860829	0.929523
D3	0.699126	0.496461						0.514149					24	24					0.639796	0.588081	0.751118	0.707695	0.496461	0.393163
D2	0.647478	0.459028						0.413588					23	24					0.729565	0.448608	0.671542	0.38115	0.663644	0.447265
D1	0.7068	0.395399						1.26918e-05					23	23					0.646038	0.787776	0.714976	0.375638	0.456974	0.378435
	Day 12 Exposure																		Day 12 Exposure
	compiled						p-value						# analyzable worms						0.5% DMSO			1 μM DDVP
	0.5%DMSO	1 μM DDVP					0.5%DMSO	1 μM DDVP					0.5%DMSO	1 μM DDVP					A	B	C	A	B	C
D5	1.01556	0.653361						0.00027253					23	24					1.03625	0.873822	1.01556	0.829882	0.636831	0.633963
D4	0.865594	0.548791						0.0208186					23	23					0.890922	0.833954	0.847123	0.51989	0.530226	0.734958
D3	0.797969	0.427197						0.00535961					24	22					0.542636	0.950585	0.814623	0.689373	0.344486	0.425746
D2	0.899169	0.840434						0.254299					24	23					1.151	0.61943	0.742726	0.495539	0.784466	0.921695
D1	1.0547	0.918655						0.336822					24	22					1.0547	1.04558	1.09609	0.844449	1.01724	0.948394
DMSO for Cutoffs
	Day 7 Regeneration														Day 7 Regeneration
	compiled							# analyzable worms							0.5%DMSO			0.5%DMSO			0.5%DMSO			0.5%DMSO			0.5%DMSO			0.5%DMSO
	0.5%DMSO	0.5%DMSO	0.5%DMSO	0.5%DMSO	0.5%DMSO	0.5%DMSO		0.5%DMSO	0.5%DMSO	0.5%DMSO	0.5%DMSO	0.5%DMSO	0.5%DMSO		A	B	C	A	B	C	A	B	C	A	B	C	A	B	C	A	B	C
D5	0.554841	0.628605	0.56762	0.544308	0.542353	0.599719		24	24	24	24	24	24		0.576264	0.51868	0.613466	0.534231	0.980286	0.703683	0.397176	0.650794	0.662976	0.464367	0.561492	0.849525	0.430282	0.56543	0.72606	0.469331	0.706167	0.656814
D4	0.573754	0.538191	0.676111	0.576306	0.668637	0.5503		24	24	24	24	24	24		0.449649	0.676027	0.640581	0.518815	0.538191	0.545339	0.616595	0.820225	0.730242	0.517099	0.576504	0.686008	0.58569	0.675774	0.604915	0.583834	0.494427	0.5503
D3	0.526415	0.466038	0.517585	0.511024	0.470804	0.497607		24	24	24	24	24	24		0.502087	0.591188	0.503235	0.395395	0.888694	0.463506	0.541468	0.481675	0.655367	0.444104	0.582126	0.569522	0.456881	0.685466	0.325404	0.471932	0.627819	0.503673
D2	0.578906	0.714062	0.548061	0.488443	0.460242	0.463982		24	24	24	24	24	23		0.477198	0.712698	0.606452	0.509134	0.891938	0.709384	0.493243	0.621817	0.498476	0.488443	0.592123	0.462015	0.427662	0.481817	0.430929	0.441581	0.573491	0.436169
	Day 7 Exposure														Day 7 Exposure
	compiled							# analyzable worms							0.5%DMSO			0.5%DMSO			0.5%DMSO			0.5%DMSO			0.5%DMSO			0.5%DMSO
	0.5%DMSO	0.5%DMSO	0.5%DMSO	0.5%DMSO	0.5%DMSO	0.5%DMSO		0.5%DMSO	0.5%DMSO	0.5%DMSO	0.5%DMSO	0.5%DMSO	0.5%DMSO		A	B	C	A	B	C	A	B	C	A	B	C	A	B	C	A	B	C
D5	0.757021	0.814152	0.735039	0.739634	0.798177	0.840948		24	24	24	24	24	24		0.728254	0.873257	0.694806	0.645091	0.79287	0.945043	0.709049	0.723203	0.86215	0.841814	0.717387	0.659663	0.89671	0.731344	0.903157	0.759102	0.946762	0.844477
D4	0.853378	0.860677	0.739761	1.00697	0.982438	0.977977		24	24	24	24	24	24		0.725877	1.20876	0.911788	0.769201	0.88304	0.860677	0.687362	1.29201	0.797052	0.909213	1.07196	0.969649	0.877898	1.19544	0.895643	0.764664	1.26803	1.24745
D3	0.660512	0.714273	0.823949	0.963093	0.784045	0.693691		24	24	24	24	24	24		0.549651	0.73799	0.829666	0.834453	0.835048	0.503479	0.812268	0.944919	0.656498	0.676248	0.982706	0.990189	0.776718	0.880325	0.62003	0.76101	0.832294	0.5752
D2	0.520204	0.631858	0.633061	0.474037	0.463174	0.50866		24	24	23	24	24	24		0.505999	0.867107	0.417581	0.516897	0.964357	0.69308	0.730854	0.662005	0.537006	0.40621	0.500347	0.380816	0.604076	0.475429	0.450882	0.923005	0.432062	0.412739
D1	0.447628	0.528655	0.457825	0.420449	0.368761	0.440313		23	24	21	24	24	24		0.457332	0.449683	0.391772	0.509047	0.434123	0.752247	0.409322	0.42853	0.622395	0.395464	0.420449	0.470868	0.3579	0.360761	0.379403	0.537999	0.378011	0.41167
	Day 12 Exposure														Day 12 Exposure
	compiled							# analyzable worms							0.5%DMSO			0.5%DMSO			0.5%DMSO			0.5%DMSO			0.5%DMSO			0.5%DMSO
	0.5%DMSO	0.5%DMSO	0.5%DMSO	0.5%DMSO	0.5%DMSO	0.5%DMSO		0.5%DMSO	0.5%DMSO	0.5%DMSO	0.5%DMSO	0.5%DMSO	0.5%DMSO		A	B	C	A	B	C	A	B	C	A	B	C	A	B	C	A	B	C
D5	0.875347	0.979163	1.02454	0.86548	0.784238	0.877133		24	24	23	23	23	24		0.861082	0.910854	0.887105	0.80326	0.889783	1.21657	1.03481	0.738656	1.10288	0.900626	0.671549	0.969073	1.02101	0.602383	1.42688	0.898941	0.866933	0.676264
D4	1.08471	1.07078	0.861389	0.974845	1.21562	1.16405		24	21	24	24	24	23		1.1604	1.27411	0.630159	1.27941	1.14164	0.693797	0.974501	1.22841	0.664897	0.906834	1.18988	0.988442	1.20734	1.37998	1.039	1.46105	1.22017	0.55734
D3	1.25751	1.02183	1.0159	1.01648	0.978022	1.12879		23	23	24	21	22	23		1.15966	1.00055	1.3807	1.34977	1.00537	0.947019	1.1383	1.07247	0.956331	1.21653	0.907124	0.995183	1.46127	0.96146	0.804249	1.19315	1.13362	1.0122
D2	0.917463	0.956303	0.967991	1.08392	1.1551	0.852462		24	24	24	22	24	24		1.37027	0.917463	0.73862	0.942926	0.990792	1.0545	0.998536	0.729864	1.12214	1.22185	0.910045	1.28042	1.20728	1.20098	0.977128	1.0103	0.770167	0.727729
D1	1.2308	1.19273	0.956289	1.05474	1.11442	0.911632		24	24	19	24	24	24		1.01494	1.59343	1.01408	1.27663	1.13316	1.10125	0.490168	1.16855	1.09395	0.99588	1.28388	1.07412	1.28009	1.11442	0.633952	0.954223	0.726423	1.01274

## Sheet: Resting(dark)
	Day 7 Regeneration																		Day 7 Regeneration
	compiled						p-value						# analyzable worms						0.5% DMSO			17.8 μM CPF			16.2 μM DZN			56.2 μM MT			10 μM PFS
	0.5%DMSO	17.8 μM CPF	16.2 μM DZN	56.2 MT	10 μM PFS		0.5%DMSO	17.8 μM CPF	16.2 μM DZN	56.2 MT	10 μM PFS		0.5%DMSO	17.8 μM CPF	16.2 μM DZN	56.2 MT	10 μM PFS		A	B	C	A	B	C	A	B	C	A	B	C	A	B	C
D5	0.43046	0.721667	0.526667	0.93	0.926667			0.0138624	0.305594	8.82317e-10	6.75365e-10		24	24	24	23	22		0.427126	0.643184	0.39	0.705833	0.761667	0.719167	0.5425	0.416667	0.531498	0.948333	0.945	0.905833	0.908333	1	0.926667
D4	0.399284	0.5725	0.495833	0.836667	0.955833			0.124439	0.585306	1.10885e-05	3.64392e-11		24	24	24	23	20		0.609704	0.233333	0.399284	0.518333	0.525833	0.768333	0.465833	0.5775	0.43898	0.906667	0.835	0.771667	0.951667	0.98	0.94
D3	0.33648	0.617801	0.449167	0.6325	0.964167			0.0403948	0.184585	0.00346896	8.83931e-10		24	24	24	24	20		0.366667	0.360833	0.310185	0.465	0.5925	0.665301	0.560833	0.470833	0.3775	0.429282	0.696667	0.859167	0.9675	0.965	0.963333
D2	0.132585	0.566667	0.446888	0.435744	0.946667			0.000122766	0.00109188	0.0423011	1.46829e-11		24	24	24	24	20		0.132585	0.113828	0.11869	0.81	0.536815	0.5925	0.426667	0.412641	0.747798	0.484167	0.298797	0.525744	0.925	0.94	0.969975
	Day 7 Exposure																		Day 7 Exposure
	compiled						p-value						# analyzable worms						0.5% DMSO			17.8 μM CPF			16.2 μM DZN			56.2 μM MT			10 μM PFS
	0.5%DMSO	17.8 μM CPF	16.2 μM DZN	56.2 MT	10 μM PFS		0.5%DMSO	17.8 μM CPF	16.2 μM DZN	56.2 MT	10 μM PFS		0.5%DMSO	17.8 μM CPF	16.2 μM DZN	56.2 MT	10 μM PFS		A	B	C	A	B	C	A	B	C	A	B	C	A	B	C
D5	0.06	0.78	0.46	0.36	0.84			1.1076e-08	0.00710341	0.00351047	3.51834e-08		24	24	24	23	16		0.0462	0.073	0.0785	0.703	0.792	0.869	0.513	0.4	0.487	0.303	0.351	0.649	0.985	0.844	0.629
D4	0.056	0.74	0.59	0.27	0.97			0.000174407	0.0223092	0.33834	4.15494e-10		24	24	24	22	19		0.101	0.0421	0.609	0.683	0.733	0.777	0.628	0.759	0.364	0.337	0.282	0.239	0.983	0.865	1
D3	0.22	0.43	0.5	0.26	0.84			0.164479	0.11908	0.656883	1.51853e-06		24	24	24	24	20		0.0658	0.441	0.427	0.211	0.423	0.783	0.29	0.524	0.578	0.188	0.256	0.357	0.715	0.843	0.833
D2	0.36	0.71	0.67	0.39	0.99			0.0243152	0.152115	0.612394	1.14847e-06		24	24	24	24	20		0.31	0.293	0.41	0.741	0.727	0.555	0.413	0.758	0.668	0.55	0.365	0.356	0.977	0.96	1
D1	0.45	0.8	0.67	0.72	1			0.00013323	0.0122485	0.0122485	5.94022e-12		24	23	24	24	24		0.473	0.254	0.246	0.906	0.813	0.571	0.585	0.779	0.4	0.639	0.794	0.623	0.957	1	1
	Day 12 Exposure																		Day 12 Exposure
	compiled						p-value						# analyzable worms						0.5% DMSO			17.8 μM CPF			16.2 μM DZN			56.2 μM MT			10 μM PFS
	0.5%DMSO	17.8 μM CPF	16.2 μM DZN	56.2 MT	10 μM PFS		0.5%DMSO	17.8 μM CPF	16.2 μM DZN	56.2 MT	10 μM PFS		0.5%DMSO	17.8 μM CPF	16.2 μM DZN	56.2 MT	10 μM PFS		A	B	C	A	B	C	A	B	C	A	B	C	A	B	C
D5	0.061	0.64	0.058	0.2	1			0.00095538	0.542955	0.0836309	3.71105e-08		24	24	24	23	16		0.0686	0.133	0.0234	0.436	0.711	0.791	0.0289	0.179	0.0744	0.039	0.0513	0.57	1	0.973	0.941
D4	0.47	0.81	0.26	0.82	1			0.0138183	0.395884	0.0410026	7.70203e-06		24	23	24	23	19		0.364	0.672	0.698	0.766	0.88	0.737	0.278	0.37	0.257	0.577	0.875	0.952	0.967	1	0.937
D3	0.03	0.42	0.1	0.28	1			0.000659838	0.219634	0.0153299	1.20552e-11		23	24	24	24	20		0.182	0.0135	0.0507	0.482	0.68	0.316	0.0863	0.042	0.562	0.218	0.281	0.249	1	1	1
D2	0.45	0.68	0.052	0.45	0.98			0.259436	0.259436	0.788352	0.000316438		24	24	24	24	20		0.394	0.494	0.538	0.632	0.682	0.563	0.0187	0.0417	0.296	0.684	0.456	0.0916	1	0.984	0.757
D1	0.41	0.62	0.43	0.45	0.99			0.561272	0.664419	0.561272	1.94269e-06		24	23	24	24	24		0.383	0.466	0.375	0.665	0.547	0.532	0.182	0.0679	0.853	0.175	0.798	0.314	0.983	1	0.958
	Day 7 Regeneration																		Day 7 Regeneration
	compiled						p-value						# analyzable worms						0.5% DMSO			1 μM DDVP
	0.5%DMSO	1 μM DDVP					0.5%DMSO	1 μM DDVP					0.5%DMSO	1 μM DDVP					A	B	C	A	B	C
D5	0.444338	0.233151						0.03368					24	24					0.606131	0.624167	0.162479	0.224167	0.248151	0.2175
D4	0.500833	0.385833						0.288197					24	24					0.509483	0.574167	0.435833	0.430833	0.489901	0.3225
D3	0.389705	0.2725						0.392142					24	24					0.376901	0.503276	0.275833	0.19	0.158333	0.522853
D2	0.312604	0.51						0.256761					24	24					0.122825	0.413333	0.326175	0.426751	0.337787	0.585833
	Day 7 Exposure																		Day 7 Exposure
	compiled						p-value						# analyzable worms						0.5% DMSO			1 μM DDVP
	0.5%DMSO	1 μM DDVP					0.5%DMSO	1 μM DDVP					0.5%DMSO	1 μM DDVP					A	B	C	A	B	C
D5	0.320839	0.286059						0.702698					24	24					0.387506	0.149905	0.452477	0.212726	0.25	0.40383
D4	0.194167	0.0602193						0.0207999					24	24					0.274079	0.393333	0.118478	0.206956	0.0543574	0.0602193
D3	0.0823588	0.244167						0.208452					24	24					0.135613	0.0915254	0.0808333	0.13772	0.365833	0.484167
D2	0.106169	0.415663						0.112341					24	24					0.0738034	0.271667	0.0941667	0.591667	0.0990644	0.45218
D1	0.117641	0.470833						0.00042195					24	24					0.155555	0.0991667	0.0843674	0.553051	0.1975	0.665
	Day 12 Exposure																		Day 12 Exposure
	compiled						p-value						# analyzable worms						0.5% DMSO			1 μM DDVP
	0.5%DMSO	1 μM DDVP					0.5%DMSO	1 μM DDVP					0.5%DMSO	1 μM DDVP					A	B	C	A	B	C
D5	0.0277204	0.163649						0.013709					24	24					0.0277204	0.00333333	0.0616667	0.049435	0.163649	0.27507
D4	0.0984441	0.400841						0.0392004					24	24					0.0984441	0.103434	0.0941199	0.385833	0.28565	0.565981
D3	0.0640335	0.683333						0.00682299					24	24					0.460172	0.0290642	0.0744598	0.2575	0.683333	0.7925
D2	0.0776492	0.1975						0.211498					24	24					0.0181742	0.1875	0.213428	0.425	0.153333	0.152996
D1	0.0263218	0.0593678						0.495224					24	24					0.0245946	0.0295675	0.0194253	0.232619	0.0593678	0.0619715
DMSO for Cutoffs
	Day 7 Regeneration														Day 7 Regeneration
	compiled							# analyzable worms							0.5%DMSO			0.5%DMSO			0.5%DMSO			0.5%DMSO			0.5%DMSO			0.5%DMSO
	0.5%DMSO	0.5%DMSO	0.5%DMSO	0.5%DMSO	0.5%DMSO	0.5%DMSO		0.5%DMSO	0.5%DMSO	0.5%DMSO	0.5%DMSO	0.5%DMSO	0.5%DMSO		A	B	C	A	B	C	A	B	C	A	B	C	A	B	C	A	B	C
D5	0.211667	0.16	0.284167	0.160833	0.251667	0.208333		23	24	24	24	24	24		0.19	0.278333	0.211667	0.225	0.0183333	0.1875	0.588333	0.104167	0.19	0.370833	0.316667	0.0858333	0.608333	0.1675	0.185	0.460833	0.190833	0.114167
D4	0.305833	0.328333	0.145833	0.171667	0.185	0.215		24	24	24	24	24	23		0.455	0.255907	0.165833	0.2925	0.263333	0.516667	0.265833	0.075	0.145833	0.14	0.2825	0.145833	0.144167	0.22	0.159167	0.2075	0.28	0.0816667
D3	0.363333	0.335833	0.26	0.355	0.389167	0.46054		24	24	24	24	24	24		0.375	0.2425	0.443333	0.496667	0.120833	0.34	0.2275	0.476667	0.216667	0.489167	0.263019	0.355	0.468333	0.0868658	0.728333	0.46054	0.256667	0.515
D2	0.218244	0.0933333	0.1725	0.3525	0.448333	0.435833		24	24	24	24	24	24		0.43	0.14	0.159167	0.2125	0.015	0.129167	0.19	0.0941667	0.281667	0.4375	0.275833	0.346667	0.434167	0.491667	0.343333	0.541667	0.324167	0.438333
	Day 7 Exposure														Day 7 Exposure
	compiled							# analyzable worms							0.5%DMSO			0.5%DMSO			0.5%DMSO			0.5%DMSO			0.5%DMSO			0.5%DMSO
	0.5%DMSO	0.5%DMSO	0.5%DMSO	0.5%DMSO	0.5%DMSO	0.5%DMSO		0.5%DMSO	0.5%DMSO	0.5%DMSO	0.5%DMSO	0.5%DMSO	0.5%DMSO		A	B	C	A	B	C	A	B	C	A	B	C	A	B	C	A	B	C
D5	0.0766667	0.065	0.144569	0.0951586	0.0592529	0.0465214		24	24	24	23	24	24		0.0766667	0.0883333	0.0808333	0.175132	0.0691667	0.0344209	0.211667	0.217627	0.045546	0.06	0.191667	0.12572	0.05	0.0674167	0.0588701	0.0634019	0.0416667	0.0408333
D4	0.04	0.0416667	0.0716667	0.0408667	0.0288408	0.0516667		23	24	23	24	24	23		0.0633333	0.035	0.0266667	0.0466667	0.0508333	0.0277992	0.103333	0.0166667	0.0711067	0.0508333	0.0450334	0.0208333	0.0383333	0.0288408	0.0425	0.0815537	0.0216667	0.0391667
D3	0.135833	0.1	0.0784015	0.035	0.0925	0.14		24	24	24	24	24	24		0.354873	0.0791667	0.0778736	0.0766667	0.0858333	0.505833	0.0516667	0.114167	0.0842688	0.0766667	0.1525	0.0291889	0.13	0.08	0.124167	0.184925	0.0608333	0.35
D2	0.303333	0.140833	0.0899435	0.325	0.373333	0.224167		24	24	24	24	24	24		0.4325	0.11	0.4425	0.38	0.0433333	0.135833	0.075	0.198333	0.291074	0.3975	0.180833	0.6575	0.29	0.249167	0.413333	0.061707	0.315	0.409167
D1	0.438333	0.343333	0.483333	0.505833	0.616667	0.424167		24	24	23	24	24	24		0.355833	0.355	0.5275	0.430833	0.589167	0.0891667	0.478333	0.6125	0.325	0.609167	0.5425	0.419167	0.5525	0.5825	0.713333	0.286667	0.610833	0.494167
	Day 12 Exposure														Day 12 Exposure
	compiled							# analyzable worms							0.5%DMSO			0.5%DMSO			0.5%DMSO			0.5%DMSO			0.5%DMSO			0.5%DMSO
	0.5%DMSO	0.5%DMSO	0.5%DMSO	0.5%DMSO	0.5%DMSO	0.5%DMSO		0.5%DMSO	0.5%DMSO	0.5%DMSO	0.5%DMSO	0.5%DMSO	0.5%DMSO		A	B	C	A	B	C	A	B	C	A	B	C	A	B	C	A	B	C
D5	0.0433915	0.0475	0.0362919	0.055	0.0575	0.0450592		24	24	24	23	24	24		0.0555807	0.0441667	0.0266667	0.0475	0.0645378	0.0441667	0.0233956	0.260833	0.0362919	0.0566667	0.08	0.0291667	0.0358333	0.428443	0.00947368	0.0402778	0.0691667	0.0866667
D4	0.0390809	0.0483333	0.05	0.0327721	0.0262984	0.0224555		24	23	23	24	24	24		0.0302457	0.02	0.110833	0.0358681	0.0352591	0.675	0.0416667	0.0194253	0.120841	0.0327721	0.0520607	0.01	0.0308333	0.017965	0.0216667	0.0155238	0.0186143	0.231667
D3	0.0336506	0.0510529	0.0482206	0.0566667	0.0537262	0.0283333		24	24	24	23	23	23		0.0433369	0.0705747	0.0308423	0.0142655	0.184167	0.0677195	0.175	0.0256691	0.0417181	0.0116667	0.418333	0.0841667	0.0075	0.0666667	0.2175	0.0454717	0.0233333	0.02
D2	0.0541667	0.0688983	0.0467398	0.0675445	0.0275	0.06		24	24	24	24	24	23		0.0167421	0.06	0.2675	0.0833333	0.0516667	0.0488983	0.0508333	0.306708	0.0391981	0.205	0.146996	0.0141667	0.0185871	0.0432577	0.0283333	0.0366667	0.189167	0.0666667
D1	0.0275	0.0308333	0.0666667	0.0375	0.035	0.0391667		24	24	19	24	24	24		0.0590517	0	0.0316667	0.00671743	0.0425	0.03705	0.625	0.0258333	0.0202532	0.065	0.0192302	0.0375	0.0333333	0.0275	0.221667	0.0753003	0.1075	0.0308333

## Sheet: Anxiety
	Day 7 Regeneration																		Day 7 Regeneration
	compiled						p-value						# analyzable worms						0.5% DMSO			17.8 μM CPF			16.2 μM DZN			56.2 μM MT			10 μM PFS
	0.5%DMSO	17.8 μM CPF	16.2 μM DZN	56.2 MT	10 μM PFS		0.5%DMSO	17.8 μM CPF	16.2 μM DZN	56.2 MT	10 μM PFS		0.5%DMSO	17.8 μM CPF	16.2 μM DZN	56.2 MT	10 μM PFS		A	B	C	A	B	C	A	B	C	A	B	C	A	B	C
D5	0.778333	0.873916	0.790833	1	0.872006			0.908971	0.908971	0.908971	0.908971		24	24	24	23	22		0.848714	0.912281	0.605833	0.908333	1	0.667262	0.790833	0.639167	0.835	1	0.928277	1	0.46	0.803333	1
D4	0.875974	1	0.6	0.896667	0.778333			0.952014	0.118549	0.487503	0.44956		24	24	24	23	21		0.9275	0.744014	0.914308	0.9725	0.936667	1	0.3875	0.8375	0.594405	0.961667	0.861667	0.603333	1	0.368333	0.951667
D3	0.9225	0.988314	0.805393	0.685	0.975			0.879114	0.0990091	0.0972821	0.289778		24	24	24	24	20		0.783333	0.975	0.9225	1	0.916667	0.986657	0.941667	0.801667	0.680393	0.499167	0.709778	0.906667	0.999167	0.166667	1
D2	0.834986	0.842937	0.905085	0.78947	0.415			0.883192	0.926639	0.883192	0.55188		24	24	24	24	20		0.748669	0.91898	0.894744	0.842937	0.939021	0.695833	0.952542	0.855	1	0.616667	0.812739	0.893558	0.6125	0.0266667	0.903333
	Day 7 Exposure																		Day 7 Exposure
	compiled						p-value						# analyzable worms						0.5% DMSO			17.8 μM CPF			16.2 μM DZN			56.2 μM MT			10 μM PFS
	0.5%DMSO	17.8 μM CPF	16.2 μM DZN	56.2 MT	10 μM PFS		0.5%DMSO	17.8 μM CPF	16.2 μM DZN	56.2 MT	10 μM PFS		0.5%DMSO	17.8 μM CPF	16.2 μM DZN	56.2 MT	10 μM PFS		A	B	C	A	B	C	A	B	C	A	B	C	A	B	C
D5	0.79	0.99	0.9	0.68	0.65			0.96614	0.961501	0.238656	0.194266		24	24	24	21	16		0.683	0.853	0.818	0.693	0.893	1	0.844	0.93	0.858	0.566	0.648	0.707	0.339	0.72	0.438
D4	0.8	0.96	0.84	0.56	0.93			0.949371	0.949371	0.0474519	0.949371		24	24	24	23	18		0.751	0.744	0.879	0.959	1	0.87	0.85	0.763	0.899	0.467	0.656	0.556	0.926	0.232	1
D3	0.68	0.92	0.77	0.51	0.75			0.991144	0.991144	0.273909	0.991144		24	24	24	23	20		0.528	0.822	0.723	0.831	0.615	1	0.816	0.766	0.653	0.527	0.397	0.759	0.694	0.935	0.727
D2	0.69	0.88	0.69	0.59	0.71			0.775665	0.519482	0.34747	0.519482		24	24	24	24	20		0.474	0.757	0.876	0.752	1	0.574	0.663	0.842	0.242	0.667	0.568	0.545	0.535	0.795	0.759
D1	0.71	0.89	0.79	0.81	0.78			0.959664	0.959664	0.959664	0.959664		24	23	24	24	22		0.643	0.67	0.739	0.977	0.94	0.678	0.861	1	0.607	0.765	0.851	0.866	0.939	0.307	0.708
	Day 12 Exposure																		Day 12 Exposure
	compiled						p-value						# analyzable worms						0.5% DMSO			17.8 μM CPF			16.2 μM DZN			56.2 μM MT			10 μM PFS
	0.5%DMSO	17.8 μM CPF	16.2 μM DZN	56.2 MT	10 μM PFS		0.5%DMSO	17.8 μM CPF	16.2 μM DZN	56.2 MT	10 μM PFS		0.5%DMSO	17.8 μM CPF	16.2 μM DZN	56.2 MT	10 μM PFS		A	B	C	A	B	C	A	B	C	A	B	C	A	B	C
D5	0.89	0.83	0.96	0.89	0.78			0.736259	0.736259	0.736259	0.67301		24	24	24	21	9		0.907	0.827	0.897	1	0.814	0.809	1	0.805	0.922	0.989	0.88	0.7	0	0.623	0.925
D4	0.97	0.72	0.98	0.83	0.23			0.0492896	0.373046	0.0995913	0.00130493		24	24	24	20	10		0.945	0.972	0.973	0.723	0.745	0.608	0.698	1	1	0.832	0.868	0.695	0.508	0	0.0867
D3	0.85	0.93	0.88	0.72	0.41			0.865529	0.865529	0.0812417	0.0812417		24	24	24	23	11		0.777	0.932	0.798	0.974	0.802	0.847	0.907	0.896	0.879	0.789	0.616	0.782	0	0.763	0.407
D2	0.89	0.68	0.9	0.69	0.54			0.0300811	0.748889	0.0295376	0.0158562		24	24	24	24	14		0.808	0.868	0.986	0.796	0.6	0.746	1	0.839	0.863	0.738	0.738	0.659	0.327	0.00167	0.582
D1	0.81	0.71	0.99	0.61	0			0.153275	0.962452	0.0408	0.0280165		24	23	24	24	21		0.768	0.866	0.895	0.609	0.807	0.769	0.851	0.973	1	0.613	0.4	0.863	0	0.514	0.57
	Day 7 Regeneration																		Day 7 Regeneration
	compiled						p-value						# analyzable worms						0.5% DMSO			1 μM DDVP
	0.5%DMSO	1 μM DDVP					0.5%DMSO	1 μM DDVP					0.5%DMSO	1 μM DDVP					A	B	C	A	B	C
D5	0.82437	0.788856						0.366722					24	24					0.900357	0.815	0.773333	0.813065	0.696356	0.869141
D4	0.775862	0.861384						0.93233					23	24					0.790431	0.783333	0.734598	0.811667	0.956667	0.811459
D3	0.775434	0.896667						0.999021					24	23					0.634267	0.75	0.835833	0.98472	0.865772	0.896667
D2	0.801667	0.84245						0.580619					23	24					0.863475	0.793333	0.819544	0.711963	0.935833	0.922111
	Day 7 Exposure																		Day 7 Exposure
	compiled						p-value						# analyzable worms						0.5% DMSO			1 μM DDVP
	0.5%DMSO	1 μM DDVP					0.5%DMSO	1 μM DDVP					0.5%DMSO	1 μM DDVP					A	B	C	A	B	C
D5	0.818533	1						0.997873					23	24					0.936628	0.812419	0.862712	1	1	1
D4	0.672487	0.939079						0.9971					24	24					0.735336	0.657429	0.629377	1	0.974167	0.800287
D3	0.6575	0.951667						0.999591					24	23					0.559923	0.642639	0.748547	0.811751	0.899876	1
D2	0.662571	0.821033						0.962913					24	23					0.746886	0.639277	0.628405	0.696667	0.85476	0.778938
D1	0.855493	0.838333						0.470169					24	23					0.82893	0.868826	0.905932	0.83	0.871667	0.745
	Day 12 Exposure																		Day 12 Exposure
	compiled						p-value						# analyzable worms						0.5% DMSO			1 μM DDVP
	0.5%DMSO	1 μM DDVP					0.5%DMSO	1 μM DDVP					0.5%DMSO	1 μM DDVP					A	B	C	A	B	C
D5	0.91	0.965						0.937939					23	23					0.864683	0.954167	0.822142	1	0.915	0.9825
D4	0.84	0.97507						0.965419					23	24					0.868097	0.803333	0.855	0.974167	0.972881	0.981002
D3	0.775678	0.694167						0.426222					24	24					0.770765	0.780537	0.775678	0.916667	0.53	0.738905
D2	0.760684	0.996667						0.998697					23	23					0.815702	0.73	0.756032	0.999167	0.87	0.930493
D1	0.767258	0.970537						0.99998					23	23					0.721868	0.781822	0.887163	1	0.998276	0.921116
DMSO for Cutoffs
	Day 7 Regeneration														Day 7 Regeneration
	compiled							# analyzable worms							0.5%DMSO			0.5%DMSO			0.5%DMSO			0.5%DMSO			0.5%DMSO			0.5%DMSO
	0.5%DMSO	0.5%DMSO	0.5%DMSO	0.5%DMSO	0.5%DMSO	0.5%DMSO		0.5%DMSO	0.5%DMSO	0.5%DMSO	0.5%DMSO	0.5%DMSO	0.5%DMSO		A	B	C	A	B	C	A	B	C	A	B	C	A	B	C	A	B	C
D5	0.7925	0.841667	0.864191	0.844167	0.79	0.8775		24	24	24	24	24	24		0.813333	0.740833	0.804167	0.723333	0.935833	0.684167	0.759167	0.928333	0.8	0.685	0.866667	0.876667	0.666667	0.79	0.816667	0.645	0.845833	0.930833
D4	0.933282	0.924167	0.820833	0.9	0.779167	0.805		24	24	24	24	24	24		0.765	0.969115	0.938333	0.8925	0.751667	0.955481	0.8775	0.955	0.770833	0.79	0.910833	0.94	0.635	0.743333	0.881667	0.893245	0.766667	0.78
D3	0.789167	0.851667	0.878333	0.875833	0.898333	0.871667		24	24	24	24	24	24		0.850833	0.7475	0.895833	0.816667	0.89	0.851667	0.844167	0.878333	0.888588	0.845	0.869167	0.8925	0.834167	0.987572	0.865	0.847207	0.981667	0.7975
D2	0.89	0.928333	0.704167	0.905763	0.820833	0.905833		24	24	24	24	24	24		0.941667	0.856667	0.83	0.905	1	0.821667	0.641667	0.714167	0.804167	0.894167	0.89243	0.91	0.820833	0.755833	0.898333	0.9075	0.8975	0.868333
	Day 7 Exposure														Day 7 Exposure
	compiled							# analyzable worms							0.5%DMSO			0.5%DMSO			0.5%DMSO			0.5%DMSO			0.5%DMSO			0.5%DMSO
	0.5%DMSO	0.5%DMSO	0.5%DMSO	0.5%DMSO	0.5%DMSO	0.5%DMSO		0.5%DMSO	0.5%DMSO	0.5%DMSO	0.5%DMSO	0.5%DMSO	0.5%DMSO		A	B	C	A	B	C	A	B	C	A	B	C	A	B	C	A	B	C
D5	0.754167	0.7575	0.816591	0.71	0.821667	0.711705		24	24	24	24	24	24		0.750201	0.701667	0.87	0.5125	0.775833	0.783333	0.73	0.838969	0.770186	0.746667	0.521332	0.799944	0.828333	0.78	0.801695	0.694972	0.690039	0.82
D4	0.715	0.783333	0.816879	0.781667	0.756667	0.831667		24	24	24	24	24	24		0.52558	0.824167	0.7425	0.600833	0.8025	0.831503	0.634167	0.934167	0.782647	0.740833	0.824018	0.791667	0.719167	0.867336	0.63456	0.72185	0.854167	0.836667
D3	0.764222	0.881667	0.833333	0.866667	0.815	0.833333		24	24	24	24	24	24		0.801687	0.755	0.753729	0.995833	0.766667	0.867403	0.821667	0.896667	0.799818	0.881667	0.821505	0.958008	0.816667	0.733732	0.921667	0.833333	0.769167	0.860833
D2	0.883333	0.87813	0.736667	0.803333	0.8575	0.8425		24	24	24	24	24	24		0.968333	0.84	0.875833	0.841667	0.898333	0.816565	0.81	0.735	0.703997	0.795	0.874167	0.853333	0.906667	0.745	0.8625	0.853386	0.8425	0.73
D1	0.811667	0.909167	0.855	0.836667	0.791667	0.883333		23	24	21	24	24	24		0.839167	0.775	0.855	0.973333	0.834167	0.885	0.884167	0.8075	0.731261	0.868333	0.6825	0.919167	0.886667	0.714167	0.805	0.875	0.8425	0.909167
	Day 12 Exposure														Day 12 Exposure
	compiled							# analyzable worms							0.5%DMSO			0.5%DMSO			0.5%DMSO			0.5%DMSO			0.5%DMSO			0.5%DMSO
	0.5%DMSO	0.5%DMSO	0.5%DMSO	0.5%DMSO	0.5%DMSO	0.5%DMSO		0.5%DMSO	0.5%DMSO	0.5%DMSO	0.5%DMSO	0.5%DMSO	0.5%DMSO		A	B	C	A	B	C	A	B	C	A	B	C	A	B	C	A	B	C
D5	0.83	0.811667	0.843333	0.775	0.8675	0.806667		24	24	24	24	24	24		0.835833	0.750833	0.876667	0.849056	0.728718	0.833246	0.733379	0.843333	0.906885	0.816667	0.718333	0.799318	0.836667	0.756647	0.895044	0.78571	0.783567	0.868333
D4	0.861352	0.809683	0.806667	0.875	0.825688	0.811744		24	22	24	24	24	23		0.861352	0.855271	0.787707	0.766949	0.834307	0.819013	0.713101	0.84	0.920597	0.761905	0.891667	0.94	0.813333	0.824674	0.919167	0.810872	0.843245	0.864912
D3	0.879491	0.913901	0.817251	0.846667	0.909167	0.875833		24	24	24	22	23	24		0.815491	0.91	0.888884	0.925	0.948333	0.663709	0.82	0.817251	0.800637	0.8825	0.818333	0.721053	0.869167	0.893333	0.959253	0.783905	0.885833	0.909167
D2	0.868333	0.8425	0.7925	0.911667	0.873333	0.799167		24	24	24	24	24	24		0.927652	0.739167	0.963333	0.843333	0.770833	0.819479	0.717034	0.840833	0.87596	0.920833	0.831667	0.923541	0.933541	0.934167	0.846667	0.855833	0.879167	0.785833
D1	0.92	0.8313	0.825	0.804167	0.854167	0.801667		24	24	19	24	24	24		0.872571	0.951667	0.92	0.935946	0.755833	0.782966	0.722892	0.81	1	0.7825	0.727762	0.946278	0.903333	0.835	0.7475	0.801501	0.777586	0.815

## Sheet: Locomotor bursts (total)
	Day 7 Regeneration																		Day 7 Regeneration
	compiled						p-value						# analyzable worms						0.5% DMSO			17.8 μM CPF			16.2 μM DZN			56.2 μM MT			10 μM PFS
	0.5%DMSO	17.8 μM CPF	16.2 μM DZN	56.2 MT	10 μM PFS		0.5%DMSO	17.8 μM CPF	16.2 μM DZN	56.2 MT	10 μM PFS		0.5%DMSO	17.8 μM CPF	16.2 μM DZN	56.2 MT	10 μM PFS		A	B	C	A	B	C	A	B	C	A	B	C	A	B	C
D5	24	18	30	19	13			0.0405647	0.0041453	0.241144	0.000406211		24	24	24	23	23		25	20	23	20	15.5	15	29	27.5	34	20	19.5	18	20	8	11
D4	27	22	30	27	20			0.17645	0.17645	0.784132	0.000906284		24	24	23	23	21		28	30	19	25.5	23	16	30	23	35.5	23	28	27.5	15	26	5
D3	19.5	20.5	31	34	8			0.76094	0.0390518	0.0390518	0.423812		24	24	24	24	20		22.5	18.5	16.5	24	20.5	18	30	30	35.5	36	34.5	21	17	6	5
D2	23.5	29.5	25.5	28	11.5			0.439366	0.439366	0.201811	0.0166447		24	24	24	24	20		30.5	17	16.5	20.5	23.5	31	24.5	26.5	27.5	30.5	24	28.5	13	14.5	8
	Day 7 Exposure																		Day 7 Exposure
	compiled						p-value						# analyzable worms						0.5% DMSO			17.8 μM CPF			16.2 μM DZN			56.2 μM MT			10 μM PFS
	0.5%DMSO	17.8 μM CPF	16.2 μM DZN	56.2 MT	10 μM PFS		0.5%DMSO	17.8 μM CPF	16.2 μM DZN	56.2 MT	10 μM PFS		0.5%DMSO	17.8 μM CPF	16.2 μM DZN	56.2 MT	10 μM PFS		A	B	C	A	B	C	A	B	C	A	B	C	A	B	C
D5	8.5	12	15	25	9			0.283463	0.0471648	0.000106149	0.358636		24	24	24	23	16		9	8	10.5	17	14	7	16	11.5	17	25	27	19	8.5	8.5	13.5
D4	9.5	13	15	23	8			0.0391916	0.0052586	8.59227e-09	0.445726		24	24	24	23	18		8	8.5	12	14.5	13	14	17	16.5	14.5	20	24	22.5	4.5	12	4.5
D3	13	16	19	25	16			0.00852281	1.40914e-05	6.0297e-07	0.00757875		24	24	24	24	20		12	11.5	13.5	25.5	14.5	12.5	20	18	22	20	31.5	22.5	17.5	16	11
D2	13	20	19	23	7			0.00965266	0.0756907	0.00359334	0.417859		24	24	24	24	20		16	11.5	12	18.5	24.5	18	18.5	18.5	20	22	19	27	12	15	3.5
D1	21	21	26	27	1			0.876899	0.876899	0.224728	0.0105683		24	23	24	24	24		29	22	18	10	19	29	29	24.5	21	27	33	20.5	8	1	1
	Day 12 Exposure																		Day 12 Exposure
	compiled						p-value						# analyzable worms						0.5% DMSO			17.8 μM CPF			16.2 μM DZN			56.2 μM MT			10 μM PFS
	0.5%DMSO	17.8 μM CPF	16.2 μM DZN	56.2 MT	10 μM PFS		0.5%DMSO	17.8 μM CPF	16.2 μM DZN	56.2 MT	10 μM PFS		0.5%DMSO	17.8 μM CPF	16.2 μM DZN	56.2 MT	10 μM PFS		A	B	C	A	B	C	A	B	C	A	B	C	A	B	C
D5	8.5	12	15	25	9			0.283463	0.0471648	0.000106149	0.358636		24	24	24	23	16		9	8	10.5	17	14	7	16	11.5	17	25	27	19	8.5	8.5	13.5
D4	9.5	13	15	23	8			0.0391916	0.0052586	8.59227e-09	0.445726		24	24	24	23	18		8	8.5	12	14.5	13	14	17	16.5	14.5	20	24	22.5	4.5	12	4.5
D3	13	16	19	25	16			0.00852281	1.40914e-05	6.0297e-07	0.00757875		24	24	24	24	20		12	11.5	13.5	25.5	14.5	12.5	20	18	22	20	31.5	22.5	17.5	16	11
D2	13	20	19	23	7			0.00965266	0.0756907	0.00359334	0.417859		24	24	24	24	20		16	11.5	12	18.5	24.5	18	18.5	18.5	20	22	19	27	12	15	3.5
D1	21	21	26	27	1			0.876899	0.876899	0.224728	0.0105683		24	23	24	24	24		29	22	18	10	19	29	29	24.5	21	27	33	20.5	8	1	1
	Day 7 Regeneration																		Day 7 Regeneration
	compiled						p-value						# analyzable worms						0.5% DMSO			1 μM DDVP
	0.5%DMSO	1 μM DDVP					0.5%DMSO	1 μM DDVP					0.5%DMSO	1 μM DDVP					A	B	C	A	B	C
D5	24.5	22						0.933415					24	24					25.5	23	26	22.5	20	31.5
D4	25	24						0.890288					24	24					24	26	25.5	24.5	22	27
D3	26	27						0.922506					23	23					28	28	23	25	28.5	27
D2	21.5	27.5						0.167715					24	24					20.5	28.5	17.5	26	25	29.5
	Day 7 Exposure																		Day 7 Exposure
	compiled						p-value						# analyzable worms						0.5% DMSO			1 μM DDVP
	0.5%DMSO	1 μM DDVP					0.5%DMSO	1 μM DDVP					0.5%DMSO	1 μM DDVP					A	B	C	A	B	C
D5	17	17						0.839356					23	24					20	13.5	16.5	16.5	15.5	18.5
D4	16.5	11.5						0.159154					24	24					15.5	18	16	11	13.5	7.5
D3	15.5	14						1					24	24					14	20.5	12.5	13	15.5	12.5
D2	16.5	15.5						0.939478					24	24					14	24	16	15.5	15	22.5
D1	16.5	17						0.838527					24	24					21	13	17	19.5	15	17
	Day 12 Exposure																		Day 12 Exposure
	compiled						p-value						# analyzable worms						0.5% DMSO			1 μM DDVP
	0.5%DMSO	1 μM DDVP					0.5%DMSO	1 μM DDVP					0.5%DMSO	1 μM DDVP					A	B	C	A	B	C
D5	5	11						0.000589839					23	23					4.5	7.5	5	12	11	11.5
D4	7	17.5						9.83417e-07					24	24					7	7	7.5	20.5	18	9.5
D3	9	11						0.537095					24	23					9	7.5	11	10	12	9
D2	8	8.5						0.431913					24	24					4.5	10.5	11.5	12	6.5	8.5
D1	4.5	8						0.672011					24	24					3	5.5	4	7.5	8	8
DMSO for Cutoffs
	Day 7 Regeneration														Day 7 Regeneration
	compiled							# analyzable worms							0.5%DMSO			0.5%DMSO			0.5%DMSO			0.5%DMSO			0.5%DMSO			0.5%DMSO
	0.5%DMSO	0.5%DMSO	0.5%DMSO	0.5%DMSO	0.5%DMSO	0.5%DMSO		0.5%DMSO	0.5%DMSO	0.5%DMSO	0.5%DMSO	0.5%DMSO	0.5%DMSO		A	B	C	A	B	C	A	B	C	A	B	C	A	B	C	A	B	C
D5	19	13.5	16	15.5	17	17		24	24	24	24	24	24		19	19.5	16.5	16	10.5	10.5	21	10.5	16.5	22.5	14.5	9	23	18	12.5	24	13	14
D4	16	19.5	18	16.5	17	19		24	24	24	24	24	24		24	15.5	12.5	23.5	19	17.5	22	18	18	21	16.5	14	16.5	19.5	9	23	19.5	11
D3	18	21	20	18	21	22.5		24	24	24	24	24	24		27	19.5	13	22.5	18	23	25.5	21	17.5	21	15	18	22.5	18	19.5	23.5	15.5	22
D2	19	17.5	18	22	19.5	19		24	24	24	24	24	24		26	19	18.5	19.5	11	19	19.5	14.5	20.5	22	21	23	22	18	18	19.5	16	21.5
	Day 7 Exposure														Day 7 Exposure
	compiled							# analyzable worms							0.5%DMSO			0.5%DMSO			0.5%DMSO			0.5%DMSO			0.5%DMSO			0.5%DMSO
	0.5%DMSO	0.5%DMSO	0.5%DMSO	0.5%DMSO	0.5%DMSO	0.5%DMSO		0.5%DMSO	0.5%DMSO	0.5%DMSO	0.5%DMSO	0.5%DMSO	0.5%DMSO		A	B	C	A	B	C	A	B	C	A	B	C	A	B	C	A	B	C
D5	10.5	9	8	12.5	8.5	8		24	24	24	24	24	24		10.5	8	11.5	10	11	6.5	9.5	8	7.5	10.5	11	13.5	10	9	7	9	7.5	8
D4	9.5	6.5	7.5	6.5	5	7		24	24	24	24	24	24		12	7.5	8	6.5	7.5	7	9.5	5.5	8	5.5	8.5	7	7.5	4.5	5	9	6	7.5
D3	10.5	15	7	8	8.5	10.5		24	24	24	24	24	24		14.5	10.5	5	12	12.5	15.5	8	6	10.5	10	4	7	6	11.5	7.5	9	10.5	9.5
D2	13.5	15.5	14.5	14	13.5	13		24	24	24	24	24	24		16.5	9	15.5	17.5	6	17.5	13	16	17.5	12	16	14.5	12.5	12	18.5	7	20	17.5
D1	19.5	14	16.5	19	18	20		24	24	21	24	24	24		21	16	20.5	15.5	14	13	16	13.5	19	17.5	21	19	16	15	19	17	13	25
	Day 12 Exposure														Day 12 Exposure
	compiled							# analyzable worms							0.5%DMSO			0.5%DMSO			0.5%DMSO			0.5%DMSO			0.5%DMSO			0.5%DMSO
	0.5%DMSO	0.5%DMSO	0.5%DMSO	0.5%DMSO	0.5%DMSO	0.5%DMSO		0.5%DMSO	0.5%DMSO	0.5%DMSO	0.5%DMSO	0.5%DMSO	0.5%DMSO		A	B	C	A	B	C	A	B	C	A	B	C	A	B	C	A	B	C
D5	7	7	7	7	6	9.5		24	24	24	24	24	24		6.5	5	8	7.5	6	7	7	4	5.5	7.5	6	6	5.5	11	6	9.5	10	7
D4	6	5.5	6	8	4	4		24	22	24	24	24	24		10	5.5	6	5	5.5	7.5	5.5	3	8	7.5	7	9.5	5	3.5	4	3	3	7
D3	6.5	5.5	7	6	7	5		24	24	24	22	23	24		5.5	8	6	3.5	5	13	4	7	10	3.5	7.5	11	2	7	8	4.5	7	5
D2	6	7.5	7	5	6	9		24	24	24	24	24	24		3	7.5	5.5	8.5	8.5	7	6.5	8	7	5.5	8.5	3.5	5	6	7.5	8	11	8.5
D1	6	5	7	8	8	9		24	24	19	24	24	24		11.5	4	5.5	4.5	5	3	9.5	7	6	8.5	5	6.5	6	9	10.5	7	9.5	8.5

## Sheet: Phototaxis(binary)
	Day 7 Regeneration																		Day 7 Regeneration
	compiled						p-value						# analyzable worms						0.5% DMSO			17.8 μM CPF			16.2 μM DZN			56.2 μM MT			10 μM PFS
	0.5%DMSO	17.8 μM CPF	16.2 μM DZN	56.2 MT	10 μM PFS		0.5%DMSO	17.8 μM CPF	16.2 μM DZN	56.2 MT	10 μM PFS		0.5%DMSO	17.8 μM CPF	16.2 μM DZN	56.2 MT	10 μM PFS		A	B	C	A	B	C	A	B	C	A	B	C	A	B	C
D5	0.958333	1	0.875	0.956522	0.434783			1	0.608511	0.992908	0.000331044		24	24	24	23	23		1	0.875	1	1	1	1	0.875	1	0.75	1	0.875	1	0.375	0.571429	0.375
D4	0.833333	0.75	0.791667	0.956522	0.380952			0.666667	0.666667	0.972291	0.00875052		24	24	24	23	21		1	0.625	0.875	0.875	0.5	0.875	0.5	1	0.875	1	1	0.875	0.714286	0.428571	0
D3	0.958333	0.875	0.791667	0.958333	0.45			0.405674	0.188191	0.755319	0.000788407		24	24	24	24	20		1	0.875	1	1	0.75	0.875	0.875	1	0.5	1	1	0.875	0.5	0.142857	0.714286
D2	0.916667	0.791667	0.625	1	0.3			0.277201	0.0363296	1	0.000106305		24	24	24	24	20		1	1	0.75	0.625	0.875	0.875	0.375	0.875	0.625	1	1	1	0.333333	0.166667	0.375
	Day 7 Exposure																		Day 7 Exposure
	compiled						p-value						# analyzable worms						0.5% DMSO			17.8 μM CPF			16.2 μM DZN			56.2 μM MT			10 μM PFS
	0.5%DMSO	17.8 μM CPF	16.2 μM DZN	56.2 MT	10 μM PFS		0.5%DMSO	17.8 μM CPF	16.2 μM DZN	56.2 MT	10 μM PFS		0.5%DMSO	17.8 μM CPF	16.2 μM DZN	56.2 MT	10 μM PFS		A	B	C	A	B	C	A	B	C	A	B	C	A	B	C
D5	0.92	0.88	0.88	0.7	0.38			0.5	0.5	0.117782	0.00165879		24	24	24	23	16		1	0.875	0.875	1	0.875	0.75	0.875	0.875	0.875	0.714	0.75	0.625	0.25	0.333	0.5
D4	0.96	0.92	0.92	0.91	0.37			0.5	0.5	0.5	0.000135216		24	24	24	23	19		0.875	1	1	0.875	1	0.875	0.875	0.875	1	1	0.875	0.875	0.5	0.286	0.333
D3	0.88	0.92	0.83	0.88	0.75			0.826241	0.826241	0.826241	0.826241		24	24	24	24	20		1	0.625	1	0.875	0.875	1	0.625	0.875	1	0.75	1	0.875	0.667	0.714	0.857
D2	0.96	0.88	0.88	0.96	0.55			0.405674	0.405674	0.755319	0.00679623		24	24	24	24	20		0.875	1	1	0.75	1	0.875	0.875	1	0.75	1	1	0.875	0.667	0.833	0.25
D1	0.88	0.78	0.83	1	0.083			0.650905	0.666667	1	7.3038e-08		24	23	24	24	24		0.875	0.875	0.875	0.625	0.714	1	0.75	0.75	1	1	1	1	0.25	0	0
	Day 12 Exposure																		Day 12 Exposure
	compiled						p-value						# analyzable worms						0.5% DMSO			17.8 μM CPF			16.2 μM DZN			56.2 μM MT			10 μM PFS
	0.5%DMSO	17.8 μM CPF	16.2 μM DZN	56.2 MT	10 μM PFS		0.5%DMSO	17.8 μM CPF	16.2 μM DZN	56.2 MT	10 μM PFS		0.5%DMSO	17.8 μM CPF	16.2 μM DZN	56.2 MT	10 μM PFS		A	B	C	A	B	C	A	B	C	A	B	C	A	B	C
D5	0.63	0.79	0.67	0.61	0.13			0.944641	0.944641	0.944641	0.00761905		24	24	24	23	16		0.5	0.875	0.5	1	0.75	0.625	0.875	0.75	0.375	0.429	0.875	0.5	0	0.167	0.167
D4	1	0.75	0.75	0.48	0.16			0.0109682	0.0109682	5.17528e-05	1.46164e-08		24	24	24	23	19		1	1	1	0.75	0.625	0.875	0.625	0.75	0.875	0.857	0.375	0.25	0.167	0.143	0.167
D3	0.92	0.96	0.75	0.96	0.25			0.882979	0.244816	0.882979	2.56225e-05		24	24	24	24	20		1	1	0.75	1	0.875	1	0.625	0.875	0.75	1	1	0.875	0.167	0.143	0.429
D2	0.88	0.92	0.71	1	0.35			1	0.286466	1	0.00161238		24	24	24	24	20		0.75	0.875	1	1	1	0.75	0.625	0.75	0.75	1	1	1	0	0.167	0.75
D1	0.96	1	0.67	0.88	0.29			1	0.0226089	0.405674	4.61903e-06		24	23	24	24	24		1	0.875	1	1	1	1	0.5	0.5	1	0.875	0.875	0.875	0.125	0.25	0.5
	Day 7 Regeneration																		Day 7 Regeneration
	compiled						p-value						# analyzable worms						0.5% DMSO			1 μM DDVP
	0.5%DMSO	1 μM DDVP					0.5%DMSO	1 μM DDVP					0.5%DMSO	1 μM DDVP					A	B	C	A	B	C
D5	0.583333	0.666667						0.814266					24	24					0.5	0.625	0.625	0.625	0.5	0.875
D4	0.958333	0.666667						0.0113045					24	24					1	0.875	1	0.5	0.75	0.75
D3	0.916667	0.875						0.5					24	24					1	0.875	0.875	1	0.75	0.875
D2	0.916667	0.916667						0.695745					24	24					1	0.875	0.875	1	1	0.75
	Day 7 Exposure																		Day 7 Exposure
	compiled						p-value						# analyzable worms						0.5% DMSO			1 μM DDVP
	0.5%DMSO	1 μM DDVP					0.5%DMSO	1 μM DDVP					0.5%DMSO	1 μM DDVP					A	B	C	A	B	C
D5	0.958333	0.791667						0.0940953					24	24					1	1	0.875	0.875	0.875	0.625
D4	0.916667	0.875						0.5					24	24					0.75	1	1	0.75	0.875	1
D3	0.833333	0.833333						0.649612					24	24					0.875	1	0.625	0.75	0.875	0.875
D2	0.958333	0.833333						0.173759					24	24					1	0.875	1	1	0.875	0.625
D1	0.666667	0.791667						0.90349					24	24					0.375	0.75	0.875	0.625	0.75	1
	Day 12 Exposure																		Day 12 Exposure
	compiled						p-value						# analyzable worms						0.5% DMSO			1 μM DDVP
	0.5%DMSO	1 μM DDVP					0.5%DMSO	1 μM DDVP					0.5%DMSO	1 μM DDVP					A	B	C	A	B	C
D5	0.652174	0.5						0.224018					23	24					0.625	0.857143	0.5	0.5	0.5	0.5
D4	0.75	0.833333						0.856767					24	24					0.75	0.875	0.625	1	0.625	0.875
D3	0.5	0.608696						0.851434					24	23					0.875	0.375	0.25	0.571429	0.5	0.75
D2	0.958333	0.958333						0.755319					24	24					1	0.875	1	0.875	1	1
D1	0.833333	0.75						0.361897					24	24					0.875	0.875	0.75	0.75	0.875	0.625
DMSO for Cutoffs
	Day 7 Regeneration														Day 7 Regeneration
	compiled							# analyzable worms							0.5%DMSO			0.5%DMSO			0.5%DMSO			0.5%DMSO			0.5%DMSO			0.5%DMSO
	0.5%DMSO	0.5%DMSO	0.5%DMSO	0.5%DMSO	0.5%DMSO	0.5%DMSO		0.5%DMSO	0.5%DMSO	0.5%DMSO	0.5%DMSO	0.5%DMSO	0.5%DMSO		A	B	C	A	B	C	A	B	C	A	B	C	A	B	C	A	B	C
D5	0.833333	0.916667	0.916667	0.791667	0.875	0.875		24	24	24	24	24	24		0.875	0.875	0.75	0.875	0.875	1	1	0.75	1	0.75	0.875	0.75	1	0.75	0.875	1	0.625	1
D4	0.791667	0.833333	0.916667	0.791667	0.916667	0.791667		24	24	24	24	24	24		1	0.625	0.75	0.625	1	0.875	0.75	1	1	0.75	0.875	0.75	0.875	1	0.875	0.625	0.875	0.875
D3	0.708333	0.833333	0.875	0.833333	0.833333	0.916667		24	24	24	24	24	24		0.625	0.5	1	0.625	0.875	1	0.875	0.75	1	0.75	0.75	1	0.875	0.625	1	0.75	1	1
D2	0.916667	0.75	0.875	0.875	0.875	0.916667		24	24	24	24	24	24		1	1	0.75	0.875	0.625	0.75	1	0.75	0.875	0.875	0.75	1	1	0.75	0.875	1	1	0.75
	Day 7 Exposure														Day 7 Exposure
	compiled							# analyzable worms							0.5%DMSO			0.5%DMSO			0.5%DMSO			0.5%DMSO			0.5%DMSO			0.5%DMSO
	0.5%DMSO	0.5%DMSO	0.5%DMSO	0.5%DMSO	0.5%DMSO	0.5%DMSO		0.5%DMSO	0.5%DMSO	0.5%DMSO	0.5%DMSO	0.5%DMSO	0.5%DMSO		A	B	C	A	B	C	A	B	C	A	B	C	A	B	C	A	B	C
D5	0.708333	0.833333	0.625	0.666667	0.625	0.708333		24	24	24	24	24	24		0.625	0.75	0.75	0.875	0.75	0.875	0.75	0.125	1	0.625	0.625	0.75	0.75	0.25	0.875	1	0.625	0.5
D4	0.625	0.833333	0.75	0.75	0.666667	0.625		24	24	24	24	24	24		0.75	0.625	0.5	0.625	1	0.875	0.75	1	0.5	0.75	1	0.5	0.625	0.875	0.5	0.75	0.75	0.375
D3	0.916667	0.875	0.791667	0.75	0.666667	0.791667		24	24	24	24	24	24		0.875	0.875	1	0.875	0.875	0.875	1	0.375	1	0.625	0.875	0.75	0.875	0.25	0.875	0.875	0.75	0.75
D2	0.625	0.583333	0.583333	0.833333	0.791667	0.833333		24	24	24	24	24	24		0.75	0.375	0.75	1	0.25	0.5	0.5	0.5	0.75	1	0.625	0.875	0.875	0.5	1	0.75	0.875	0.875
D1	0.916667	0.791667	0.695652	0.875	0.791667	0.875		24	24	23	24	24	24		1	0.875	0.875	0.875	0.5	1	0.75	0.75	0.571429	0.875	0.875	0.875	0.75	0.75	0.875	0.875	0.75	1
	Day 12 Exposure														Day 12 Exposure
	compiled							# analyzable worms							0.5%DMSO			0.5%DMSO			0.5%DMSO			0.5%DMSO			0.5%DMSO			0.5%DMSO
	0.5%DMSO	0.5%DMSO	0.5%DMSO	0.5%DMSO	0.5%DMSO	0.5%DMSO		0.5%DMSO	0.5%DMSO	0.5%DMSO	0.5%DMSO	0.5%DMSO	0.5%DMSO		A	B	C	A	B	C	A	B	C	A	B	C	A	B	C	A	B	C
D5	0.833333	0.75	0.708333	0.666667	0.708333	0.791667		24	24	24	24	24	24		1	0.75	0.75	0.75	0.625	0.875	0.75	0.5	0.875	0.625	0.5	0.875	0.875	0.625	0.625	1	0.625	0.75
D4	0.708333	0.73913	0.75	0.833333	0.708333	0.583333		24	23	24	24	24	24		0.625	0.625	0.875	0.5	1	0.714286	0.75	0.625	0.875	0.5	1	1	0.5	0.875	0.75	0.5	0.875	0.375
D3	0.875	0.833333	0.916667	0.73913	0.826087	0.875		24	24	24	23	23	24		1	0.875	0.75	0.875	0.75	0.875	0.75	1	1	0.75	0.714286	0.75	1	0.857143	0.625	1	0.75	0.875
D2	0.791667	0.833333	0.708333	0.75	0.75	0.791667		24	24	24	24	24	24		0.625	1	0.75	0.75	0.875	0.875	0.875	0.875	0.375	0.625	0.875	0.75	0.875	0.875	0.5	0.75	0.875	0.75
D1	0.708333	0.875	0.736842	0.666667	0.958333	0.916667		24	24	19	24	24	24		0.625	0.625	0.875	0.875	0.875	0.875	0.875	0.5	1	0.875	0.125	1	1	0.875	1	1	0.75	1

## Sheet: Speed(blue)
	Day 7 Regeneration																		Day 7 Regeneration
	compiled						p-value						# analyzable worms						0.5% DMSO			17.8 μM CPF			16.2 μM DZN			56.2 μM MT			10 μM PFS
	0.5%DMSO	17.8 μM CPF	16.2 μM DZN	56.2 MT	10 μM PFS		0.5%DMSO	17.8 μM CPF	16.2 μM DZN	56.2 MT	10 μM PFS		0.5%DMSO	17.8 μM CPF	16.2 μM DZN	56.2 MT	10 μM PFS		A	B	C	A	B	C	A	B	C	A	B	C	A	B	C
D5	0.711395	0.607811	0.568951	0.443173	0.389531			0.0353099	0.00269537	1.73544e-09	2.52094e-10		24	24	23	23	20		0.703176	0.707047	0.732813	0.598369	0.591424	0.678452	0.531658	0.632028	0.559833	0.443173	0.46181	0.420837	0.303518	0.380171	0.423951
D4	0.721307	0.546538	0.587555	0.493866	0.298611			0.00244705	0.00170171	9.85321e-10	1.11022e-16		24	23	24	23	12		0.664126	0.788612	0.87573	0.534193	0.511429	0.641306	0.552957	0.658694	0.612538	0.412346	0.508308	0.502124	0.303913	0.284448	0.277755
D3	0.757089	0.521953	0.538662	0.540309	0.291122			7.57744e-05	0.000469231	4.66624e-06	1.17886e-09		24	24	24	24	14		0.73589	0.731532	0.860508	0.521953	0.411134	0.632457	0.511355	0.522922	0.638389	0.540309	0.557954	0.447883	0.291122	0.280063	0.333467
D2	0.865942	0.43322	0.519812	0.586962	0.273359			4.39739e-05	0.00129601	0.00473466	4.25835e-11		24	22	24	24	11		0.619527	1.03028	0.906185	0.35041	0.41459	0.516122	0.427793	0.580717	0.555174	0.533713	0.663635	0.538373	0.342813	0.273359	0.251288
	Day 7 Exposure																		Day 7 Exposure
	compiled						p-value						# analyzable worms						0.5% DMSO			17.8 μM CPF			16.2 μM DZN			56.2 μM MT			10 μM PFS
	0.5%DMSO	17.8 μM CPF	16.2 μM DZN	56.2 MT	10 μM PFS		0.5%DMSO	17.8 μM CPF	16.2 μM DZN	56.2 MT	10 μM PFS		0.5%DMSO	17.8 μM CPF	16.2 μM DZN	56.2 MT	10 μM PFS		A	B	C	A	B	C	A	B	C	A	B	C	A	B	C
D5	1	0.43	0.63	0.49	0.37			5.00294e-09	3.95212e-06	2.2841e-07	1.82949e-09		24	22	24	19	8		0.924	1.13	1.12	0.403	0.604	0.371	0.62	0.77	0.542	0.475	0.593	0.488	0.283	0.309	0.467
D4	0.97	0.47	0.57	0.6	0.34			7.55512e-09	0.000104596	1.3075e-05	3.47043e-10		24	23	23	23	10		0.919	1.19	0.736	0.48	0.529	0.362	0.514	0.616	0.773	0.455	0.608	0.621	0.361	0.35	0.307
D3	1	0.74	0.75	0.66	0.43			0.000169417	0.00107103	5.26999e-06	5.9156e-12		24	24	23	24	20		1.02	1	0.999	0.697	0.736	0.794	0.674	0.848	0.79	0.679	0.634	0.65	0.434	0.435	0.405
D2	1	0.47	0.66	0.61	0.35			2.3914e-07	8.94667e-05	2.89291e-06	2.11833e-10		24	23	24	24	13		0.846	1.05	1.29	0.563	0.392	0.64	0.801	0.619	0.642	0.526	0.704	0.67	0.327	0.348	0.329
D1	0.76	0.35	0.53	0.4	0.3			1.87568e-07	0.000246043	2.91005e-07	9.05873e-05		24	21	24	24	5		0.657	0.847	0.855	0.312	0.301	0.447	0.585	0.491	0.527	0.407	0.386	0.381	0.303	0.321	0.285
	Day 12 Exposure																		Day 12 Exposure
	compiled						p-value						# analyzable worms						0.5% DMSO			17.8 μM CPF			16.2 μM DZN			56.2 μM MT			10 μM PFS
	0.5%DMSO	17.8 μM CPF	16.2 μM DZN	56.2 MT	10 μM PFS		0.5%DMSO	17.8 μM CPF	16.2 μM DZN	56.2 MT	10 μM PFS		0.5%DMSO	17.8 μM CPF	16.2 μM DZN	56.2 MT	10 μM PFS		A	B	C	A	B	C	A	B	C	A	B	C	A	B	C
D5	1.2	0.42	0.9	0.69	0.31			2.02061e-14	5.14302e-05	9.57348e-05	3.43059e-14		24	22	24	20	4		0.996	1.26	1.53	0.437	0.332	0.358	1.01	0.8	0.67	1	0.777	0.386		0.302	0.371
D4	1	0.41	0.71	0.57	0.33			1.12941e-10	6.18533e-05	4.15926e-06	3.74367e-13		24	21	22	12	4		1.15	0.991	0.938	0.411	0.508	0.388	0.777	0.672	0.593	0.565	0.586	0.535	0.304	0.369	0.319
D3	1.5	0.67	0.97	0.87	0.38			4.04113e-08	0.000289452	8.66933e-07	1.19904e-14		24	23	24	23	6		1.26	1.81	1.73	0.691	0.495	1	0.967	1.2	0.834	0.828	0.877	1.01	0.376	0.418	0.357
D2	1.1	0.75	0.99	0.84	0.32			0.000678218	0.955438	0.00540268	6.16965e-09		24	23	24	24	9		0.991	1.2	1.04	0.956	0.655	0.659	0.973	1.26	0.953	0.615	0.912	0.86	0.29	0.279	0.515
D1	0.99	0.63	0.71	0.63	0.28			6.79086e-05	0.196821	0.0102937	1.21484e-10		24	23	24	22	13		1	0.868	1.12	0.617	0.546	0.745	0.686	1.08	0.61	0.7	0.558	0.564	0.335	0.29	0.274
	Day 7 Regeneration																		Day 7 Regeneration
	compiled						p-value						# analyzable worms						0.5% DMSO			1 μM DDVP
	0.5%DMSO	1 μM DDVP					0.5%DMSO	1 μM DDVP					0.5%DMSO	1 μM DDVP					A	B	C	A	B	C
D5	0.703569	0.620463						0.207271					24	24					0.698839	0.680015	0.703569	0.553014	0.726551	0.574818
D4	0.629552	0.561122						0.148246					24	24					0.643291	0.615836	0.71225	0.531013	0.543301	0.628023
D3	0.747505	0.637069						0.181421					24	24					0.79771	0.68311	0.778945	0.609359	0.548639	0.642124
D2	0.775787	0.539158						0.00217183					24	24					0.91234	0.61901	0.777608	0.564655	0.583546	0.498969
	Day 7 Exposure																		Day 7 Exposure
	compiled						p-value						# analyzable worms						0.5% DMSO			1 μM DDVP
	0.5%DMSO	1 μM DDVP					0.5%DMSO	1 μM DDVP					0.5%DMSO	1 μM DDVP					A	B	C	A	B	C
D5	1.0245	0.770142						0.000663382					24	23					1.0245	1.13356	1.00426	0.716313	0.763937	0.792899
D4	1.04807	0.973171						0.194568					22	24					1.19947	0.994412	1.03968	1.01196	0.852604	1.24875
D3	1.04634	0.802799						0.0202901					24	23					1.07978	0.97698	1.02876	0.865892	0.666901	0.803029
D2	1.05013	0.670527						0.0107892					24	24					1.25021	0.943858	1.05013	0.572538	0.707443	0.762423
D1	1.19546	0.61232						1.04797e-08					24	23					1.04258	1.28759	1.43449	0.534044	0.706981	0.610511
	Day 12 Exposure																		Day 12 Exposure
	compiled						p-value						# analyzable worms						0.5% DMSO			1 μM DDVP
	0.5%DMSO	1 μM DDVP					0.5%DMSO	1 μM DDVP					0.5%DMSO	1 μM DDVP					A	B	C	A	B	C
D5	1.04386	0.565846						4.36178e-07					21	22					1.07321	0.912233	1.16427	0.707442	0.580392	0.484059
D4	1.33316	0.70959						4.95239e-06					24	24					1.34791	1.25271	1.42355	0.70959	0.493974	0.768677
D3	0.867131	0.491978						0.00180674					23	20					0.71888	0.90933	0.984961	0.69226	0.463981	0.519325
D2	1.3353	0.981645						0.000761121					24	24					1.71701	1.15413	1.20209	0.732847	0.927577	1.06066
D1	1.65516	1.03255						9.78024e-06					24	24					1.62029	1.75681	1.64376	0.839389	1.08706	1.02876
DMSO for Cutoffs
	Day 7 Regeneration														Day 7 Regeneration
	compiled							# analyzable worms							0.5%DMSO			0.5%DMSO			0.5%DMSO			0.5%DMSO			0.5%DMSO			0.5%DMSO
	0.5%DMSO	0.5%DMSO	0.5%DMSO	0.5%DMSO	0.5%DMSO	0.5%DMSO		0.5%DMSO	0.5%DMSO	0.5%DMSO	0.5%DMSO	0.5%DMSO	0.5%DMSO		A	B	C	A	B	C	A	B	C	A	B	C	A	B	C	A	B	C
D5	0.848312	0.950075	0.902714	0.952729	0.901379	0.863713		24	24	24	24	24	24		0.727855	0.857235	0.854659	0.749021	1.05121	1.34177	0.556514	0.978349	1.01164	0.779958	0.981311	1.34129	0.530427	0.991773	1.05275	0.667967	0.996968	0.974257
D4	0.821543	0.764204	0.989723	0.829263	0.912788	0.838593		24	24	24	24	24	24		0.629694	0.938201	0.821543	0.580508	0.913232	0.791797	0.76563	1.02807	1.09685	0.738123	0.958703	1.05731	0.831768	0.912788	0.892681	0.863189	0.713754	0.958429
D3	0.739328	0.80037	0.699525	0.797927	0.657725	0.673811		24	24	24	24	24	24		0.73489	0.727869	0.781971	0.585914	1.05426	0.71231	0.608269	0.699525	0.902706	0.509175	0.843454	0.928495	0.564317	0.983589	0.500782	0.650028	0.789862	0.678712
D2	0.929922	0.951137	0.761367	0.713612	0.745461	0.717074		24	24	24	24	24	24		0.76271	0.976234	0.955125	0.732934	1.15979	1.22553	0.757937	0.733361	0.798949	0.643315	0.936341	0.729952	0.606017	0.941256	0.594227	0.631741	0.861411	0.71998
	Day 7 Exposure														Day 7 Exposure
	compiled							# analyzable worms							0.5%DMSO			0.5%DMSO			0.5%DMSO			0.5%DMSO			0.5%DMSO			0.5%DMSO
	0.5%DMSO	0.5%DMSO	0.5%DMSO	0.5%DMSO	0.5%DMSO	0.5%DMSO		0.5%DMSO	0.5%DMSO	0.5%DMSO	0.5%DMSO	0.5%DMSO	0.5%DMSO		A	B	C	A	B	C	A	B	C	A	B	C	A	B	C	A	B	C
D5	1.23246	1.26415	1.40453	1.25654	1.23394	1.23935		24	24	24	24	24	24		1.39272	1.19331	1.04732	1.14607	1.17182	1.73656	1.40453	1.13237	1.55404	1.32098	1.16437	1.21985	1.31603	1.13106	1.31637	1.21687	1.34125	1.18306
D4	1.27351	1.15325	1.29968	1.42439	1.54559	1.55826		24	24	24	24	23	24		1.0324	1.6099	1.25426	1.42554	1.3587	1.00621	1.0101	1.72192	1.3423	1.35872	1.43185	1.37539	1.14106	1.74232	1.42043	1.4156	1.71783	1.64704
D3	1.27769	1.21311	1.32909	1.20452	1.32319	1.2914		24	24	24	24	24	24		1.34893	1.07489	1.31753	1.10637	1.18664	1.25792	1.61011	1.27073	1.18101	1.14495	1.19485	1.47122	1.37251	1.50969	1.03941	1.54093	1.19234	1.26312
D2	0.791578	0.883784	1.01873	0.761426	0.794096	0.833547		23	24	23	24	24	24		0.691003	1.38487	0.535893	0.746694	1.34058	1.013	0.812486	1.15319	0.999535	0.752016	1.10529	0.633659	0.745998	1.17243	0.660147	1.27312	0.833547	0.646955
D1	0.613113	0.942282	0.715804	0.570889	0.579901	0.656547		23	22	20	24	24	23		0.635973	0.587366	0.602438	0.638379	0.901281	1.1904	0.66026	0.716696	1.08398	0.598414	0.541284	0.597098	0.667652	0.477027	0.579901	0.839585	0.463055	0.533733
	Day 12 Exposure														Day 12 Exposure
	compiled							# analyzable worms							0.5%DMSO			0.5%DMSO			0.5%DMSO			0.5%DMSO			0.5%DMSO			0.5%DMSO
	0.5%DMSO	0.5%DMSO	0.5%DMSO	0.5%DMSO	0.5%DMSO	0.5%DMSO		0.5%DMSO	0.5%DMSO	0.5%DMSO	0.5%DMSO	0.5%DMSO	0.5%DMSO		A	B	C	A	B	C	A	B	C	A	B	C	A	B	C	A	B	C
D5	1.36936	1.36773	1.26361	1.19049	1.24851	1.29439		23	24	23	23	23	24		1.39409	1.36936	1.39017	1.30569	1.29627	1.61142	1.29281	1.0853	1.5198	1.18631	0.824224	1.58487	1.31526	0.828758	1.41408	1.33238	1.25397	1.33406
D4	1.43991	1.58251	1.51476	1.33839	1.53349	1.665		23	21	24	24	23	21		1.05599	1.75535	0.748313	1.71077	1.59361	0.911132	1.42526	1.80167	0.651784	1.30324	1.65689	1.03662	1.55121	1.96899	1.35069	1.34127	1.88528	1.57874
D3	1.36004	1.48722	1.37302	1.48432	1.30319	1.49062		24	23	24	22	23	24		1.65596	1.25864	1.38019	1.7052	1.38815	1.36238	1.43178	1.28848	1.42827	1.79971	0.946595	1.22983	1.79974	1.34494	1.1253	1.75486	1.12752	1.19875
D2	1.53206	1.3117	1.39754	1.4028	1.40272	1.32853		24	24	24	23	24	24		1.33311	1.58893	1.26074	1.29062	1.44128	1.21077	1.52318	1.2249	1.35463	1.41958	1.33696	1.4962	1.33132	1.54539	1.57487	1.29296	1.54849	1.2206
D1	1.49209	1.74999	1.25126	1.6132	1.30201	1.52367		24	24	18	24	24	23		1.37503	1.54042	1.45007	1.53531	1.74135	1.77076	1.07085	1.3146	1.02735	1.58479	1.6132	1.61677	1.44478	1.376	1.08001	1.49934	1.56508	1.27297

## Sheet: Resting(blue)
	Day 7 Regeneration																			Day 7 Regeneration
	compiled						p-value							# analyzable worms						0.5% DMSO			17.8 μM CPF			16.2 μM DZN			56.2 μM MT			10 μM PFS
	0.5%DMSO	17.8 μM CPF	16.2 μM DZN	56.2 MT	10 μM PFS		0.5%DMSO	17.8 μM CPF	16.2 μM DZN	56.2 MT	10 μM PFS	LOEL		0.5%DMSO	17.8 μM CPF	16.2 μM DZN	56.2 MT	10 μM PFS		A	B	C	A	B	C	A	B	C	A	B	C	A	B	C
D5	0.079661	0.303027	0.168333	0.262397	0.818333			6.60155e-05	0.102441	5.82031e-05	1.45177e-15			23	24	23	23	23		0.0383681	0.087387	0.106667	0.178615	0.425	0.25	0.222006	0.16976	0.155	0.29	0.23381	0.33154	0.823531	0.833333	0.795
D4	0.0601437	0.235	0.143559	0.224167	0.967797			5.97856e-06	0.00996297	1.85561e-06	1.73252e-17			24	23	24	22	21		0.0761965	0.052952	0.0416033	0.235052	0.206667	0.236641	0.124167	0.1675	0.148559	0.240833	0.2175	0.199167	0.835	0.968333	1
D3	0.0864407	0.241116	0.166667	0.205	0.916667			0.000479774	0.0738775	0.00929939	6.85629e-13			24	24	23	23	20		0.0801477	0.104167	0.0740395	0.240193	0.509478	0.197787	0.239167	0.183333	0.103366	0.154479	0.183333	0.333333	0.865	1	0.908333
D2	0.0669899	0.55731	0.252888	0.140678	0.961667			1.48201e-06	0.00306138	0.157108	1.89928e-13			24	24	24	23	20		0.141389	0.0534132	0.0466548	0.746667	0.61481	0.237698	0.3625	0.248333	0.180653	0.237931	0.0951471	0.176587	0.9325	0.971667	0.9825
	Day 7 Exposure																			Day 7 Exposure
	compiled						p-value							# analyzable worms						0.5% DMSO			17.8 μM CPF			16.2 μM DZN			56.2 μM MT			10 μM PFS
	0.5%DMSO	17.8 μM CPF	16.2 μM DZN	56.2 MT	10 μM PFS		0.5%DMSO	17.8 μM CPF	16.2 μM DZN	56.2 MT	10 μM PFS	LOEL		0.5%DMSO	17.8 μM CPF	16.2 μM DZN	56.2 MT	10 μM PFS		A	B	C	A	B	C	A	B	C	A	B	C	A	B	C
D5	0.029	0.62	0.29	0.27	0.95			5.23491e-10	0.000279863	8.36785e-05	1.19576e-11			23	24	23	23	16		0.033	0.0232	0.0431	0.556	0.417	0.818	0.263	0.301	0.332	0.313	0.212	0.433	0.852	1	0.845
D4	0.075	0.65	0.34	0.097	0.96			2.28407e-08	0.00102458	0.339083	1.15186e-12			24	23	24	22	19		0.0633	0.0311	0.166	0.7	0.48	0.673	0.465	0.319	0.317	0.21	0.0805	0.114	0.945	1	0.945
D3	0.031	0.17	0.1	0.098	0.65			4.17803e-05	0.00293971	0.0133421	1.20487e-13			24	23	24	23	20		0.0313	0.0184	0.0529	0.131	0.214	0.223	0.103	0.1	0.106	0.0848	0.0858	0.113	0.556	0.653	0.682
D2	0.063	0.45	0.24	0.12	0.88			1.50126e-07	0.00586357	0.151651	1.53613e-12			24	24	24	24	20		0.115	0.0568	0.0288	0.46	0.68	0.367	0.168	0.236	0.315	0.146	0.0861	0.122	0.831	0.735	0.984
D1	0.1	0.76	0.32	0.42	1			1.9437e-06	0.00694253	0.00373886	4.68652e-16			23	23	24	24	24		0.16	0.102	0.0789	0.781	0.812	0.3	0.231	0.364	0.243	0.369	0.539	0.407	1	1	1
	Day 12 Exposure																			Day 12 Exposure
	compiled						p-value							# analyzable worms						0.5% DMSO			17.8 μM CPF			16.2 μM DZN			56.2 μM MT			10 μM PFS
	0.5%DMSO	17.8 μM CPF	16.2 μM DZN	56.2 MT	10 μM PFS		0.5%DMSO	17.8 μM CPF	16.2 μM DZN	56.2 MT	10 μM PFS	LOEL		0.5%DMSO	17.8 μM CPF	16.2 μM DZN	56.2 MT	10 μM PFS		A	B	C	A	B	C	A	B	C	A	B	C	A	B	C
D5	0	0.53	0.12	0.16	1			7.25018e-08	0.0026438	0.000238217	1.98762e-13			23	24	23	23	16		0	0	0	0.406	0.85	0.746	0.0623	0.254	0.192	0.0401	0.115	0.632	1	1	1
D4	0.016	0.63	0.42	0.95	1			8.40406e-07	0.0021967	3.84176e-09	9.15809e-14			24	24	24	23	19		0.00855	0.0866	0.0344	0.606	0.622	0.65	0.164	0.422	0.507	0.677	1	1	1	1	1
D3	0.0079	0.25	0.05	0.14	1			0.000237123	0.143705	0.031054	1.58174e-12			24	24	23	24	20		0.112	0.00169	0.00915	0.21	0.445	0.246	0.1	0.0297	0.05	0.16	0.0762	0.161	1	1	1
D2	0.04	0.37	0.14	0.17	1			6.54224e-06	0.0191093	0.00912619	9.74128e-13			23	23	23	24	20		0.0219	0.0379	0.0542	0.329	0.385	0.281	0.109	0.123	0.156	0.251	0.107	0.148	1	1	0.638
D1	0.086	0.27	0.15	0.2	0.97			0.00173787	0.0307966	0.00656396	1.06175e-12			24	22	24	24	24		0.0918	0.142	0.0439	0.339	0.352	0.262	0.129	0.143	0.329	0.174	0.318	0.326	1	0.984	0.911
	Day 7 Regeneration																			Day 7 Regeneration
	compiled						p-value							# analyzable worms						0.5% DMSO			1 μM DDVP
	0.5%DMSO	1 μM DDVP					0.5%DMSO	1 μM DDVP				LOEL		0.5%DMSO	1 μM DDVP					A	B	C	A	B	C
D5	0.0833333	0.160833						0.0254428						23	24					0.077381	0.0858333	0.079661	0.1625	0.117359	0.1725
D4	0.106766	0.240833						0.00116349						24	24					0.125612	0.0833333	0.0925	0.358941	0.195833	0.14776
D3	0.0758333	0.176807						0.0319973						24	24					0.0645848	0.0857768	0.0862372	0.210141	0.156074	0.180175
D2	0.0844828	0.28						1.8874e-05						23	24					0.0537858	0.10678	0.0667991	0.261172	0.246667	0.297191
	Day 7 Exposure																			Day 7 Exposure
	compiled						p-value							# analyzable worms						0.5% DMSO			1 μM DDVP
	0.5%DMSO	1 μM DDVP					0.5%DMSO	1 μM DDVP				LOEL		0.5%DMSO	1 μM DDVP					A	B	C	A	B	C
D5	0.0440678	0.263267						1.40685e-05						23	24					0.0433398	0.0257885	0.0661017	0.172146	0.192367	0.343188
D4	0.0318694	0.0626119						0.039211						24	24					0.0304498	0.0413793	0.032653	0.0621607	0.164856	0.0284327
D3	0.0263158	0.174503						0.000296592						23	24					0.0268932	0.0316667	0.0241748	0.213206	0.154647	0.213099
D2	0.0315789	0.106043						0.00548118						23	24					0.0361398	0.0315789	0.0249628	0.188415	0.10959	0.0778583
D1	0.0467544	0.301667						1.17128e-05						24	24					0.0704391	0.0192908	0.0420518	0.344167	0.35678	0.279038
	Day 12 Exposure																			Day 12 Exposure
	compiled						p-value							# analyzable worms						0.5% DMSO			1 μM DDVP
	0.5%DMSO	1 μM DDVP					0.5%DMSO	1 μM DDVP				LOEL		0.5%DMSO	1 μM DDVP					A	B	C	A	B	C
D5	0.0267381	0.409112						0.000208933						24	24					0.00603865	0.0613376	0.103455	0.260578	0.40339	0.718136
D4	0.0138269	0.254681						1.74179e-05						24	24					0.0118228	0.0138269	0.0177966	0.206969	0.433136	0.18
D3	0.0434028	0.740257						6.9973e-07						23	24					0.236034	0.0495984	0.00808625	0.60601	0.843265	0.717178
D2	0.0100976	0.121487						0.000999836						24	24					0	0.0125899	0.0217757	0.17804	0.135889	0.0575278
D1	0.00306866	0.0754268						0.00223347						24	24					0.0116279	0	0.00473056	0.122467	0.0590494	0.132653
DMSO for Cutoffs
	Day 7 Regeneration														Day 7 Regeneration
	compiled							# analyzable worms							0.5%DMSO			0.5%DMSO			0.5%DMSO			0.5%DMSO			0.5%DMSO			0.5%DMSO
	0.5%DMSO	0.5%DMSO	0.5%DMSO	0.5%DMSO	0.5%DMSO	0.5%DMSO		0.5%DMSO	0.5%DMSO	0.5%DMSO	0.5%DMSO	0.5%DMSO	0.5%DMSO		A	B	C	A	B	C	A	B	C	A	B	C	A	B	C	A	B	C
D5	0.07	0.045	0.0516667	0.0333333	0.05	0.045		24	23	24	24	24	23		0.0748164	0.0566667	0.0558333	0.065	0.0216667	0.00916667	0.149167	0.0341667	0.0333333	0.07	0.0261224	0.0116667	0.165833	0.0359974	0.025	0.0958333	0.0316667	0.0425
D4	0.0683333	0.085	0.0583333	0.0583333	0.0433333	0.0825		23	23	23	23	23	24		0.0967742	0.0591667	0.0383333	0.138333	0.0366667	0.0733333	0.0833333	0.066778	0.025	0.0866667	0.0333333	0.0475	0.0433333	0.05	0.0566667	0.0825	0.0958333	0.05
D3	0.0966667	0.085	0.109167	0.0683333	0.0966667	0.0866667		24	24	24	23	23	23		0.131667	0.0808333	0.104167	0.131667	0.04	0.125833	0.125	0.0858333	0.0775	0.1725	0.0572807	0.0633333	0.126667	0.0575	0.12	0.0825	0.0866667	0.095
D2	0.0691667	0.0516667	0.0708333	0.105833	0.110833	0.0983333		24	24	24	24	24	23		0.115	0.0675	0.0551724	0.0875	0.055	0.035	0.0625	0.0966667	0.0458333	0.119167	0.0625	0.0966667	0.155	0.0533262	0.176667	0.113333	0.0783333	0.0941667
	Day 7 Exposure														Day 7 Exposure
	compiled							# analyzable worms							0.5%DMSO			0.5%DMSO			0.5%DMSO			0.5%DMSO			0.5%DMSO			0.5%DMSO
	0.5%DMSO	0.5%DMSO	0.5%DMSO	0.5%DMSO	0.5%DMSO	0.5%DMSO		0.5%DMSO	0.5%DMSO	0.5%DMSO	0.5%DMSO	0.5%DMSO	0.5%DMSO		A	B	C	A	B	C	A	B	C	A	B	C	A	B	C	A	B	C
D5	0.0147457	0.00833333	0.00540135	0.0193869	0.0158333	0.00337838		24	24	24	24	24	24		1.39272	1.19331	1.04732	1.14607	1.17182	1.73656	1.40453	1.13237	1.55404	1.32098	1.16437	1.21985	1.31603	1.13106	1.31637	1.21687	1.34125	1.18306
D4	0.0171618	0.018992	0.0158643	0.00757393	0	0		24	24	24	24	23	24		1.0324	1.6099	1.25426	1.42554	1.3587	1.00621	1.0101	1.72192	1.3423	1.35872	1.43185	1.37539	1.14106	1.74232	1.42043	1.4156	1.71783	1.64704
D3	0.0238218	0.00839559	0.0135366	0.015	0.0233333	0.0176875		24	24	24	24	24	24		1.34893	1.07489	1.31753	1.10637	1.18664	1.25792	1.61011	1.27073	1.18101	1.14495	1.19485	1.47122	1.37251	1.50969	1.03941	1.54093	1.19234	1.26312
D2	0.05	0.0451674	0.045	0.0924713	0.0633333	0.0625		23	24	23	24	24	24		0.691003	1.38487	0.535893	0.746694	1.34058	1.013	0.812486	1.15319	0.999535	0.752016	1.10529	0.633659	0.745998	1.17243	0.660147	1.27312	0.833547	0.646955
D1	0.174167	0.0415356	0.18	0.199129	0.180833	0.0983333		23	22	20	24	24	23		0.635973	0.587366	0.602438	0.638379	0.901281	1.1904	0.66026	0.716696	1.08398	0.598414	0.541284	0.597098	0.667652	0.477027	0.579901	0.839585	0.463055	0.533733
	Day 12 Exposure														Day 12 Exposure
	compiled							# analyzable worms							0.5%DMSO			0.5%DMSO			0.5%DMSO			0.5%DMSO			0.5%DMSO			0.5%DMSO
	0.5%DMSO	0.5%DMSO	0.5%DMSO	0.5%DMSO	0.5%DMSO	0.5%DMSO		0.5%DMSO	0.5%DMSO	0.5%DMSO	0.5%DMSO	0.5%DMSO	0.5%DMSO		A	B	C	A	B	C	A	B	C	A	B	C	A	B	C	A	B	C
D5	0.0175559	0.00166667	0.0141667	0.015	0.02085	0.0198261		23	24	23	23	23	24		1.39409	1.36936	1.39017	1.30569	1.29627	1.61142	1.29281	1.0853	1.5198	1.18631	0.824224	1.58487	1.31526	0.828758	1.41408	1.33238	1.25397	1.33406
D4	0.0166667	0.0166667	0.008157	0.0183748	0.00950045	0.00735478		23	21	24	24	23	21		1.05599	1.75535	0.748313	1.71077	1.59361	0.911132	1.42526	1.80167	0.651784	1.30324	1.65689	1.03662	1.55121	1.96899	1.35069	1.34127	1.88528	1.57874
D3	0.0154811	0.00833333	0.0174805	0.0154242	0.0120482	0.0147783		24	23	24	22	23	24		1.65596	1.25864	1.38019	1.7052	1.38815	1.36238	1.43178	1.28848	1.42827	1.79971	0.946595	1.22983	1.79974	1.34494	1.1253	1.75486	1.12752	1.19875
D2	0.01	0.00666667	0.0109111	0.0100847	0.0189167	0.00837539		24	24	24	23	24	24		1.33311	1.58893	1.26074	1.29062	1.44128	1.21077	1.52318	1.2249	1.35463	1.41958	1.33696	1.4962	1.33132	1.54539	1.57487	1.29296	1.54849	1.2206
D1	0.0033908	0.00250557	0.0216667	0.0100565	0.0216667	0.015		24	24	18	24	24	23		1.37503	1.54042	1.45007	1.53531	1.74135	1.77076	1.07085	1.3146	1.02735	1.58479	1.6132	1.61677	1.44478	1.376	1.08001	1.49934	1.56508	1.27297

## Sheet: Scrunching
	Day 12 Exposure																		Day 12 Exposure
	compiled						p-value						# analyzable worms						0.5% DMSO			17.8 μM CPF			16.2 μM DZN			56.2 μM MT			10 μM PFS
	0.5%DMSO	17.8 μM CPF	16.2 μM DZN	56.2 MT	10 μM PFS		0.5%DMSO	17.8 μM CPF	16.2 μM DZN	56.2 MT	10 μM PFS		0.5%DMSO	17.8 μM CPF	16.2 μM DZN	56.2 MT	10 μM PFS		A	B	C	A	B	C	A	B	C	A	B	C	A	B	C
D5	0.92	0.38	0.38	0.48	0.091			0.000119017	0.000119017	0.00117505	1.46683e-05		24	24	24	23	11		0.75	1	1	0.625	0.375	0.125	0.5	0.25	0.375	0.571	0.625	0.25	0	0	0.2
D4	0.71	0.33	0.42	0.3	0			0.0132365	0.0398851	0.0123997	0.0011865		24	24	24	23	9		0.625	0.625	0.875	0.375	0.375	0.25	0.5	0.625	0.125	0.286	0.25	0.375	0	0	0
D3	0.83	0.25	0.21	0.57	0			0.000110951	6.12087e-05	0.0447686	0.000471559		24	24	24	23	6		0.625	0.875	1	0.125	0.25	0.375	0.25	0.375	0	0.5	0.625	0.571	0	0	0
D2	0.92	0.29	0.083	0.71	0.083			1.14133e-05	9.52046e-09	0.0682625	2.88732e-06		24	24	24	24	12		1	1	0.75	0.25	0.375	0.25	0	0.125	0.125	0.875	0.375	0.875	0	0	0.143
D1	0.88	0.22	0.083	0.46	0			7.4988e-06	3.6519e-08	0.0024949	1.16598e-09		24	23	24	24	22		1	0.875	0.75	0.25	0	0.375	0	0.25	0	0.625	0.125	0.625	0	0	0
	Day 12 Exposure																		Day 12 Exposure
	compiled						p-value						# analyzable worms						0.5% DMSO			1 μM DDVP
	0.5%DMSO	1 μM DDVP					0.5%DMSO	1 μM DDVP					0.5%DMSO	1 μM DDVP					A	B	C	A	B	C
D5	0.708333	0.458333						0.0712269					24	24					0.75	0.625	0.75	0.375	0.5	0.5
D4	0.916667	0.5						0.00167568					24	24					0.875	1	0.875	0.5	0.25	0.75
D3	0.666667	0.25						0.00420737					24	24					0.5	0.75	0.75	0.375	0.25	0.125
D2	0.916667	0.416667						0.000254306					24	24					1	0.875	0.875	0.375	0.375	0.5
D1	0.75	0.333333						0.00420737					24	24					0.5	0.875	0.875	0.375	0.25	0.375
DMSO for Cutoffs
	Day 12 Exposure														Day 12 Exposure
	compiled							# analyzable worms							0.5%DMSO			0.5%DMSO			0.5%DMSO			0.5%DMSO			0.5%DMSO			0.5%DMSO
	0.5%DMSO	0.5%DMSO	0.5%DMSO	0.5%DMSO	0.5%DMSO	0.5%DMSO		0.5%DMSO	0.5%DMSO	0.5%DMSO	0.5%DMSO	0.5%DMSO	0.5%DMSO		A	B	C	A	B	C	A	B	C	A	B	C	A	B	C	A	B	C
D5	0.958333	0.791667	0.916667	0.875	0.791667	0.916667		24	24	24	24	24	24		1	1	0.875	0.625	0.75	1	0.875	0.875	1	0.875	0.875	0.875	1	0.75	0.625	0.875	1	0.875
D4	0.916667	0.818182	0.833333	0.75	0.625	0.708333		24	22	24	24	24	24		1	1	0.75	1	0.5	1	0.875	0.875	0.75	0.625	0.875	0.75	0.875	0.5	0.5	0.875	0.625	0.625
D3	0.875	0.833333	0.666667	0.869565	0.869565	0.708333		24	24	24	23	23	24		0.875	0.875	0.875	1	0.875	0.625	0.75	1	0.25	0.875	1	0.75	1	0.857143	0.75	0.75	0.75	0.625
D2	0.75	0.791667	0.833333	0.75	0.666667	0.75		24	24	24	24	24	24		0.625	0.875	0.75	1	0.5	0.875	0.75	0.875	0.875	0.5	0.875	0.875	0.75	0.5	0.75	0.875	0.625	0.75
D1	0.791667	0.666667	0.421053	0.708333	0.708333	0.583333		24	24	19	24	24	24		0.75	0.875	0.75	0.625	0.75	0.625	0.375	0.375	0.666667	0.625	0.75	0.75	0.75	0.5	0.875	0.625	0.375	0.75

[truncated: 2 more sheets: Noxious Stimuli (strength), DMSO Cutoffs]
