# Supplementary material for: Timing of exposure impacts how organophosphorus pesticides affect the developing brain in the planarian Dugesia japonica
Source: Arch Toxicol. 2026 May 13;100(8):3719–36. doi: 10.1007/s00204-026-04415-x (PMC13379426; doi:10.1007/s00204-026-04415-x)
Supplement: Supplementary file 2 — Supplementary file2 (XLSX 70 KB) [file 204_2026_4415_MOESM2_ESM.xlsx]

## Sheet: ByWormAverage
Condition	Worm Number	N_Count	Average	StdDev
D12E S1 DMSO GFAP	1	3	0.398723	0.0340593
D12E S1 DMSO GFAP	2	3	0.480546	0.00412326
D12E S1 DMSO GFAP	3	3	0.468064	0.0228587
D12E S1 DMSO GFAP	4	3	0.483244	0.0135343
D12E S1 DMSO GFAP	5	3	0.570705	0.0374418
D12E S1 DMSO GFAP	6	3	0.545613	0.019421
D12E S1 DMSO GFAP	1	2	0.395859	0.0339435
D12E S1 DMSO GFAP	2	2	0.475828	0.0370502
D12E S1 DMSO GFAP	3	2	0.383017	0.0590222
D12E S1 DMSO GFAP	4	2	0.370844	0.00303351
D12E S1 DMSO GFAP	5	2	0.404897	0.000991082
D12E S1 DMSO GFAP	6	2	0.510218	0.0243206
D12E S1 DMSO GFAP	7	2	0.486251	0.0277177
D12E S1 DMSO GFAP	8	2	0.457955	0.013172
D12E S1 DMSO Synapsin	1	2	0.550677	0.0274732
D12E S1 DMSO Synapsin	2	2	0.50902	0.0233103
D12E S1 DMSO Synapsin	3	2	0.52335	0.0214304
D12E S1 DMSO Synapsin	4	2	0.548043	0.0893707
D12E S1 DMSO Synapsin	5	2	0.504517	0.00357071
D12E S1 DMSO Synapsin	6	2	0.424942	0.0154933
D12E S1 DMSO Synapsin	7	2	0.466989	0.00943559
D12E S1 DMSO Synapsin	8	2	0.493777	0.0312245
D12E S1 DMSO Synapsin	1	2	0.477314	0.00631507
D12E S1 DMSO Synapsin	2	2	0.441288	0.0355474
D12E S1 DMSO Synapsin	3	2	0.609277	0.100674
D12E S1 DMSO Synapsin	4	2	0.494314	0.00804184
D12E S1 DMSO Synapsin	5	2	0.458451	0.0112375
D12E S1 DMSO Synapsin	6	2	0.479563	0.0217698
D12E S1 DMSO Synapsin	7	2	0.473535	0.00816453
D12E S1 CPF GFAP	1	2	0.491193	0.00501081
D12E S1 CPF GFAP	2	2	0.543847	0.037549
D12E S1 CPF GFAP	3	2	0.459424	0.0299084
D12E S1 CPF GFAP	4	2	0.576756	0.0251568
D12E S1 CPF GFAP	5	2	0.476301	0.0411863
D12E S1 CPF GFAP	6	2	0.544566	0.0101277
D12E S1 CPF GFAP	1	2	0.490847	0.0618718
D12E S1 CPF GFAP	2	2	0.472573	0.0144105
D12E S1 CPF GFAP	3	2	0.491575	0.0242415
D12E S1 CPF GFAP	4	2	0.544438	0.0379181
D12E S1 CPF GFAP	5	2	0.527283	0.00182723
D12E S1 CPF GFAP	6	2	0.413977	0.010315
D12E S1 CPF GFAP	7	2	0.435071	0.0321414
D12E S1 CPF Synapsin	1	2	0.561392	0.0194049
D12E S1 CPF Synapsin	2	2	0.530458	0.00922664
D12E S1 CPF Synapsin	3	2	0.615813	0.0598614
D12E S1 CPF Synapsin	4	2	0.504808	0.024767
D12E S1 CPF Synapsin	5	2	0.585554	0.0277403
D12E S1 CPF Synapsin	6	2	0.555756	0.00962239
D12E S1 CPF Synapsin	7	2	0.551135	0.0396871
D12E S1 CPF Synapsin	8	2	0.506237	0.0112618
D12E S1 CPF Synapsin	1	2	0.541783	0.0187779
D12E S1 CPF Synapsin	2	2	0.547661	0.0217757
D12E S1 CPF Synapsin	3	2	0.544571	0.00155784
D12E S1 CPF Synapsin	4	2	0.499631	0.0503704
D12E S1 CPF Synapsin	5	2	0.532341	0.0805411
D12E S1 CPF Synapsin	6	2	0.590434	0.0063442
D12E S1 CPF Synapsin	7	2	0.547011	0.0181786
D12E S1 CPF Synapsin	8	2	0.543686	0.00483937
D12E S1 PFS GFAP	1	2	0	0
D12E S1 PFS GFAP	2	2	0	0
D12E S1 PFS GFAP	3	2	0.58116	0.0508222
D12E S1 PFS GFAP	4	2	0.554859	0.00955373
D12E S1 PFS GFAP	5	2	0	0
D12E S1 PFS GFAP	6	2	0.4694	0.0344192
D12E S1 PFS GFAP	1	2	0	0
D12E S1 PFS GFAP	2	2	0	0
D12E S1 PFS Synapsin	1	2	0.539696	0.00737253
D12E S1 PFS Synapsin	2	2
D12E S1 PFS Synapsin	3	2	0.449924	0.0708179
D12E S1 PFS Synapsin	5	2	0	0
D12E S1 PFS Synapsin	1	2	0	0
D12E S1 PFS Synapsin	2	2	0.483012	0.0458793
D12E S1 DDVP GFAP	1	3	0.550256	0.0211291
D12E S1 DDVP GFAP	2	3	0.506077	0.023817
D12E S1 DDVP GFAP	3	3	0.515233	0.0336531
D12E S1 DDVP GFAP	4	3	0.588694	0.00928572
D12E S1 DDVP GFAP	1	2	0.574067	0.0120926
D12E S1 DDVP GFAP	2	2	0.56611	0.0110336
D12E S1 DDVP GFAP	3	2	0.552555	0.0157548
D12E S1 DDVP GFAP	4	2	0.530928	0.0833821
D12E S1 DDVP GFAP	5	2	0.458908	0.0308617
D12E S1 DDVP GFAP	6	2	0.516744	0.0532596
D12E S1 DDVP GFAP	7	2	0.573057	0.0609038
D12E S1 DDVP Synapsin	1	2	0.571982	0.0359498
D12E S1 DDVP Synapsin	2	2	0.628631	0.0283099
D12E S1 DDVP Synapsin	3	2	0.600205	0.029708
D12E S1 DDVP Synapsin	4	2	0.584372	0.0438578
D12E S1 DDVP Synapsin	5	2	0.580793	0.0489203
D12E S1 DDVP Synapsin	6	2	0.55181	0.00787243
D12E S1 DDVP Synapsin	1	2	0.584607	0.016583
D12E S1 DDVP Synapsin	2	2	0.617971	0.0424126
D12E S1 DDVP Synapsin	3	2	0.606949	0.0414983
D12E S1 DDVP Synapsin	4	2	0.575479	0.00715398
D12E S1 DDVP Synapsin	5	2	0.557592	0.00757466
D12E S1 DDVP Synapsin	6	2
D12E S1 DDVP Synapsin	7	2	0.493821	0.123983
D12E S1 DDVP Synapsin	8	2	0.595589	0.0428057
D12E S1 MT GFAP	1	2	0.486802	0.00931127
D12E S1 MT GFAP	2	2	0.54621	0.0222076
D12E S1 MT GFAP	3	2	0.506537	0.00073175
D12E S1 MT GFAP	4	2	0.440236	0.00335078
D12E S1 MT GFAP	5	2	0.529573	0.00492742
D12E S1 MT GFAP	6	2	0.476848	0.0106452
D12E S1 MT GFAP	7	2	0.514037	0.0128885
D12E S1 MT GFAP	1	2	0.41038	0.0316287
D12E S1 MT GFAP	2	2	0.376944	0.0167121
D12E S1 MT GFAP	3	2	0	0
D12E S1 MT GFAP	4	2	0.453688	0.0585803
D12E S1 MT GFAP	5	2	0.40874	0.000331392
D12E S1 MT Synapsin	1	2	0.540939	0.00810019
D12E S1 MT Synapsin	2	2	0.544902	0.0496361
D12E S1 MT Synapsin	3	2	0	0
D12E S1 MT Synapsin	4	2	0.51379	0.02893
D12E S1 MT Synapsin	5	2	0.494186	0.00822217
D12E S1 MT Synapsin	6	2	0.5026	0.0524428
D12E S1 MT Synapsin	1	2	0.608762	0.0457078
D12E S1 MT Synapsin	2	2	0.573209	0.0333714
D12E S1 MT Synapsin	3	2	0.532769	0.0406246
D12E S1 MT Synapsin	4	2	0.501239	0.0620963
D12E S1 MT Synapsin	5	2	0.573995	0.0172952
D12E S1 MT Synapsin	6	2	0.543988	0.0979171
D12E S1 MT Synapsin	7	2	0.52052	0.0561297
D12E S1 MT Synapsin	8	2	0.387927	0.0147733
D12E S1 DZN GFAP	1	2	0.457064	0.0153023
D12E S1 DZN GFAP	2	2	0.467405	0.0490782
D12E S1 DZN GFAP	3	2	0.466236	0.0229403
D12E S1 DZN GFAP	4	2	0.512778	0.036629
D12E S1 DZN GFAP	5	2	0.568331	0.0133061
D12E S1 DZN GFAP	6	2	0.53739	0.0181792
D12E S1 DZN GFAP	7	2	0.445798	0.02669
D12E S1 DZN GFAP	8	2	0.491909	0.0165453
D12E S1 DZN GFAP	1	2	0.532288	0.00484555
D12E S1 DZN GFAP	2	2	0.510002	0.0244019
D12E S1 DZN GFAP	3	2	0.511298	0.0464325
D12E S1 DZN GFAP	4	2	0.465745	0.0346848
D12E S1 DZN GFAP	5	2	0.46191	0.00372269
D12E S1 DZN GFAP	6	2	0.531263	0.0321315
D12E S1 DZN GFAP	7	2	0.485372	0.00929447
D12E S1 DZN Synapsin	1	2	0.529818	0.015524
D12E S1 DZN Synapsin	2	2	0.519567	0.0146983
D12E S1 DZN Synapsin	3	2	0.500616	0.040269
D12E S1 DZN Synapsin	4	2	0.572059	0.0606137
D12E S1 DZN Synapsin	5	2	0.562744	0.0887133
D12E S1 DZN Synapsin	6	2	0.500412	0.0673701
D12E S1 DZN Synapsin	7	2	0.609965	0.0471099
D12E S1 DZN Synapsin	1	2	0.501002	0.0117014
D12E S1 DZN Synapsin	2	2	0.537574	0.0254648
D12E S1 DZN Synapsin	3	2	0.550743	0.016086
D12E S1 DZN Synapsin	4	2	0.536691	0.0405817
D12E S1 DZN Synapsin	5	2	0.531887	0.0336736
D12E S1 DZN Synapsin	6	2	0.611488	0.00578211
D12E S1 DZN Synapsin	7	2	0.506214	0.0760867
D12E S1 PFS GFAP	1	3	0.533258	0.037177
D12E S1 PFS GFAP	2	3	0	0
D12E S1 PFS GFAP	3	3	0	0
D12E S1 PFS Synapsin	1	2	0.500598	0.000845779
D12E S1 PFS Synapsin	2	2	0.511841	0.0232796
D12E S3 DMSO GFAP	1	2	0.498505	0.0166045
D12E S3 DMSO GFAP	2	2	0.436014	0.0330151
D12E S3 DMSO GFAP	3	2	0.450914	0.017125
D12E S3 DMSO GFAP	4	2	0.493876	0.00624518
D12E S3 DMSO GFAP	5	2	0.428543	0.0201691
D12E S3 DMSO GFAP	6	2	0.458108	0.0551505
D12E S3 DMSO GFAP	7	2	0.516153	0.0201784
D12E S3 DMSO Synapsin	1	2	0.528745	0.0360842
D12E S3 DMSO Synapsin	2	2	0.540082	0.0123583
D12E S3 DMSO Synapsin	3	2	0.49724	0.13622
D12E S3 DMSO Synapsin	4	2	0.527251	0.0294291
D12E S3 DMSO Synapsin	5	2	0.51704	0.00564123
D12E S3 DMSO Synapsin	1	2	0.493622	0.0324521
D12E S3 DMSO Synapsin	2	2	0.56132	0.0897135
D12E S3 DMSO Synapsin	3	2	0.461427	0.0939713
D12E S3 DMSO Synapsin	4	2	0.543524	0.0284842
D12E S3 DMSO Synapsin	5	2	0.489767	0.00208135
D12E S3 DMSO Synapsin	6	2	0.446861	0.011548
D12E S3 CPF GFAP	1	2	0.541284	0.0058665
D12E S3 CPF GFAP	2	2	0.480707	0.0128242
D12E S3 CPF GFAP	3	2	0.503931	0.00461037
D12E S3 CPF GFAP	4	2	0.517878	0.0514663
D12E S3 CPF GFAP	5	2	0.467145	0.0324142
D12E S3 CPF GFAP	6	2	0.587621	0.0136588
D12E S3 CPF GFAP	7	2	0.515171	0.0030005
D12E S3 CPF GFAP	8	2	0.571304	0.0386151
D12E S3 CPF GFAP	1	2	0.491188	0.0398191
D12E S3 CPF GFAP	2	2	0.484664	0.0143758
D12E S3 CPF GFAP	3	2	0.539954	0.0793338
D12E S3 CPF GFAP	4	2	0.523725	0.0908039
D12E S3 CPF GFAP	5	2	0.532583	0.0989535
D12E S3 CPF GFAP	6	2	0.516327	0.0761261
D12E S3 CPF GFAP	7	2	0.500021	0.0475686
D12E S3 CPF Synapsin	1	2	0.54864	0.0112369
D12E S3 CPF Synapsin	2	2	0.583596	0.0150136
D12E S3 CPF Synapsin	3	2	0.525722	0.0418574
D12E S3 CPF Synapsin	4	2	0.543888	0.029734
D12E S3 CPF Synapsin	5	2	0.572174	0.00706146
D12E S3 CPF Synapsin	6	2	0.583035	0.0277742
D12E S3 CPF Synapsin	7	2	0.509799	0.0186043
D12E S3 CPF Synapsin	8	2	0.534039	0.0216756
D12E S3 CPF Synapsin	1	2	0.502021	0.0277791
D12E S3 CPF Synapsin	2	2	0.483033	0.00248862
D12E S3 CPF Synapsin	3	2	0.59833	0.0259975
D12E S3 CPF Synapsin	4	2	0.575691	0.0379907
D12E S3 CPF Synapsin	5	2	0.524857	0.0316326
D12E S3 CPF Synapsin	6	2	0.541721	0.0468387
D12E S3 CPF Synapsin	7	2	0.5327	0.00691642
D12E S3 CPF Synapsin	8	2	0.543658	0.0227554
D12E S3 PFS GFAP	1	2	0.424136	0.00953432
D12E S3 PFS GFAP	2	2	0.434932	0.0216102
D12E S3 PFS GFAP	3	2	0.443055	0.0789203
D12E S3 PFS GFAP	4	2	0.60326	0.0171366
D12E S3 PFS GFAP	5	2	0.43461	0.0681237
D12E S3 PFS Synapsin	1	2	0.639914	0.01632
D12E S3 PFS Synapsin	2	2	0.646821	0.0479492
D12E S3 PFS Synapsin	3	2	0.592795	0.0486204
D12E S3 PFS Synapsin	1	2	0.567045	0.0411625
D12E S3 PFS Synapsin	2	2	0.579959	0.0563446
D12E S3 PFS Synapsin	3	2	0.509049	0.041809
D12E S3 DDVP GFAP	1	2	0.546146	0.00717615
D12E S3 DDVP GFAP	2	2	0.585913	0.00275923
D12E S3 DDVP GFAP	3	2	0.55508	0.0447946
D12E S3 DDVP GFAP	4	2	0.570891	0.0123732
D12E S3 DDVP GFAP	5	2	0.534851	0.0152065
D12E S3 DDVP GFAP	6	2	0.577443	0.0463291
D12E S3 DDVP GFAP	7	2	0.544866	0.00320925
D12E S3 DDVP GFAP	1	2	0.508787	0.0259582
D12E S3 DDVP GFAP	2	2	0.514763	0.00044358
D12E S3 DDVP GFAP	3	2	0.36335	0.0149359
D12E S3 DDVP GFAP	4	2	0.515205	0.00828879
D12E S3 DDVP GFAP	5	2	0.564515	0.0594306
D12E S3 DDVP GFAP	6	2	0.428872	0.0300572
D12E S3 DDVP GFAP	7	2	0.583385	0.0322317
D12E S3 DDVP Synapsin	1	2	0.459863	0.0238303
D12E S3 DDVP Synapsin	2	2	0.507791	0.0124709
D12E S3 DDVP Synapsin	3	2	0.616575	0.0244446
D12E S3 DDVP Synapsin	4	2	0.59668	0.00901133
D12E S3 DDVP Synapsin	5	2	0.570624	0.00942033
D12E S3 DDVP Synapsin	6	2	0.532917	0.0223483
D12E S3 DDVP Synapsin	7	2	0.578439	0.0434713
D12E S3 DDVP Synapsin	8	2	0.579497	0.0146102
D12E S3 DDVP Synapsin	1	2
D12E S3 DDVP Synapsin	2	2	0.593857	0.0708067
D12E S3 DDVP Synapsin	3	2	0.514855	0.023944
D12E S3 DDVP Synapsin	4	2	0.560901	0.0332888
D12E S3 DDVP Synapsin	5	2	0.510154	0.0388218
D12E S3 DDVP Synapsin	6	2	0.598175	0.0143766
D12E S3 MT GFAP	1	2	0.504826	0.00315266
D12E S3 MT GFAP	2	2	0.581786	0.00145163
D12E S3 MT GFAP	3	2	0.57069	0.0122712
D12E S3 MT GFAP	4	2	0.486843	0.0227741
D12E S3 MT GFAP	5	2	0.488096	0.0395375
D12E S3 MT GFAP	6	2	0.527823	0.016749
D12E S3 MT GFAP	1	2	0.547476	0.00336008
D12E S3 MT GFAP	2	2
D12E S3 MT GFAP	3	2	0.605482	0.0178353
D12E S3 MT GFAP	4	2	0.505784	0.01307
D12E S3 MT GFAP	5	2	0.456367	0.0210784
D12E S3 MT GFAP	6	2
D12E S3 MT GFAP	7	2	0.565247	0.0063447
D12E S3 MT Synapsin	1	2	0.591044	0.0573778
D12E S3 MT Synapsin	2	2	0.496678	0.00312558
D12E S3 MT Synapsin	3	2	0.553178	0.0447019
D12E S3 MT Synapsin	4	2	0.470992	0.0657694
D12E S3 MT Synapsin	5	2	0.49308	0.0326542
D12E S3 MT Synapsin	6	2	0.501851	0.022967
D12E S3 MT Synapsin	7	2	0.401611	0.0418703
D12E S3 MT Synapsin	1	2	0.578758	0.00721995
D12E S3 MT Synapsin	2	2	0.680239	0.0407212
D12E S3 MT Synapsin	3	2	0.628816	0.0208269
D12E S3 MT Synapsin	4	2	0.543091	0.0343236
D12E S3 MT Synapsin	5	2	0.581146	0.0175325
D12E S3 MT Synapsin	6	2	0.655801	0.0425763
D12E S3 MT Synapsin	7	2	0.560455	0.0387129
D12E S3 DZN GFAP	1	2	0.515491	0.133341
D12E S3 DZN GFAP	2	2	0.493917	0.00201342
D12E S3 DZN GFAP	3	2	0.435479	0.0326289
D12E S3 DZN GFAP	4	2	0.521503	0.0561395
D12E S3 DZN GFAP	5	2	0.457212	0.0579898
D12E S3 DZN GFAP	6	2	0.398533	0.0201534
D12E S3 DZN GFAP	7	2	0.49074	0.00596646
D12E S3 DZN GFAP	1	2	0.412022	0.0176643
D12E S3 DZN GFAP	2	2	0.453251	0.00561117
D12E S3 DZN GFAP	3	2	0.486074	0.0271824
D12E S3 DZN GFAP	4	2	0.500762	0.00395695
D12E S3 DZN GFAP	5	2	0.407416	0.00576394
D12E S3 DZN GFAP	6	2	0.55882	0.00559269
D12E S3 DZN GFAP	7	2	0.492762	0.0250693
D12E S3 DZN Synapsin	1	2	0.443817	0.0775328
D12E S3 DZN Synapsin	2	2	0.502493	0.0218216
D12E S3 DZN Synapsin	3	2	0.500035	0.0243023
D12E S3 DZN Synapsin	4	2	0.554431	0.00245322
D12E S3 DZN Synapsin	5	2	0.495562	0.033167
D12E S3 DZN Synapsin	6	2	0.532607	0.0390286
D12E S3 DZN Synapsin	7	2	0.507038	0.00570124
D12E S3 DZN Synapsin	8	2	0.555976	0.0582527
D12E S3 DZN Synapsin	1	2	0.548153	0.0100294
D12E S3 DZN Synapsin	2	2	0.542582	0.00762814
D12E S3 DZN Synapsin	3	2	0.563606	0.0247673
D12E S3 DZN Synapsin	4	2	0.582818	0.0187326
D12E S3 DZN Synapsin	5	2	0.545764	0.0454554
D12E S3 DZN Synapsin	6	2	0.586308	0.00648282
D12E S3 DZN Synapsin	7	2	0.510444	0.00868297
D12E S3 DZN Synapsin	8	2	0.585593	0.000851992
D12E S3 PFS GFAP	1	2	0.48565	0.0658095
D12E S3 PFS GFAP	2	2	0.49821	0.164146
D12E S3 PFS GFAP	3	2	0.534348	0.0694489
D12E S3 PFS GFAP	4	2	0.480321	0.00263262
D12E S3 PFS GFAP	5	2
D12E S3 PFS Synapsin	1	2	0.642569	0.0238763
D12E S3 PFS Synapsin	2	2	0.588586	0.0877716
D12E S3 PFS Synapsin	3	2	0.563051	0.0696392
D12E S3 PFS Synapsin	4	2	0.517671	0.0522128
D12E S3 PFS Synapsin	5	2	0.616016	0.0735924
D12E S3 PFS Synapsin	6	2	0.360713	0.00017074
D12E S5 DMSO GFAP	1	3	0.503968	0.0300033
D12E S5 DMSO GFAP	2	3	0.468587	0.0387477
D12E S5 DMSO GFAP	3	3	0.505035	0.0515704
D12E S5 DMSO GFAP	4	3	0.490645	0.0316468
D12E S5 DMSO GFAP	5	3	0.447994	0.071778
D12E S5 DMSO GFAP	6	3	0.539949	0.00833064
D12E S5 DMSO GFAP	7	3	0.527263	0.0586443
D12E S5 DMSO GFAP	8	3	0.512308	0.0462292
D12E S5 DMSO GFAP	1	2	0.47339	0.00865649
D12E S5 DMSO GFAP	2	2	0.534421	0.0135761
D12E S5 DMSO GFAP	3	2	0.507197	0.00834619
D12E S5 DMSO GFAP	4	2	0.517426	0.0329287
D12E S5 DMSO GFAP	5	2	0.474993	0.00983788
D12E S5 DMSO GFAP	6	2	0.49912	0.0219729
D12E S5 DMSO GFAP	7	2	0.521013	0.0438971
D12E S5 DMSO Synapsin	1	2	0.539408	0.0304779
D12E S5 DMSO Synapsin	2	2	0.549455	0.0599813
D12E S5 DMSO Synapsin	3	2	0.556745	0.00637258
D12E S5 DMSO Synapsin	4	2	0.548968	0.0385077
D12E S5 DMSO Synapsin	5	2	0.506615	0.0321655
D12E S5 DMSO Synapsin	6	2	0.576388	0.0417383
D12E S5 DMSO Synapsin	7	2	0.531852	0.0124105
D12E S5 DMSO Synapsin	8	2	0.496076	0.0762594
D12E S5 DMSO Synapsin	1	2	0.476354	0.0388577
D12E S5 DMSO Synapsin	2	2	0.547311	0.00876445
D12E S5 DMSO Synapsin	3	2	0.534183	0.0488632
D12E S5 DMSO Synapsin	4	2	0.486341	6.09e-05
D12E S5 DMSO Synapsin	5	2	0.531455	0.000571996
D12E S5 DMSO Synapsin	6	2	0.584558	0.0682923
D12E S5 DMSO Synapsin	7	2	0.503145	0.0337436
D12E S5 DMSO Synapsin	8	2	0.400666	0.0317188
D12E S5 CPF GFAP	1	2	0.488727	0.0327799
D12E S5 CPF GFAP	2	2	0.491832	0.0309068
D12E S5 CPF GFAP	3	2	0.515632	0.0310315
D12E S5 CPF GFAP	4	2	0.505469	0.0545666
D12E S5 CPF GFAP	5	2	0.442577	0.0753649
D12E S5 CPF GFAP	6	2	0.44605	0.0183273
D12E S5 CPF GFAP	1	2	0.483398	0.0442441
D12E S5 CPF GFAP	2	2	0.547746	0.0293845
D12E S5 CPF GFAP	3	2	0.544744	0.0435707
D12E S5 CPF GFAP	4	2	0.481062	0.0356718
D12E S5 CPF GFAP	5	2	0.49056	0.0588857
D12E S5 CPF GFAP	6	2	0.3885	0.0273994
D12E S5 CPF GFAP	7	2	0.410422	0.0141184
D12E S5 CPF Synapsin	1	2	0.520219	0.00169577
D12E S5 CPF Synapsin	2	2	0.522363	0.0110526
D12E S5 CPF Synapsin	3	2	0.589463	0.0272442
D12E S5 CPF Synapsin	4	2	0.55785	0.0136459
D12E S5 CPF Synapsin	5	2	0.522828	0.00264321
D12E S5 CPF Synapsin	6	2	0.529573	0.00193011
D12E S5 CPF Synapsin	7	2	0.532365	0.00550227
D12E S5 CPF Synapsin	1	2
D12E S5 CPF Synapsin	2	2	0.55204	0.00859784
D12E S5 CPF Synapsin	3	2	0.504735	0.0114376
D12E S5 CPF Synapsin	4	2	0.499922	0.0599395
D12E S5 CPF Synapsin	5	2	0.586276	0.00105849
D12E S5 CPF Synapsin	6	2	0.52481	0.0085055
D12E S5 CPF Synapsin	7	2	0.532134	0.01469
D12E S5 PFS GFAP	1	3	0.601485	0.0294923
D12E S5 PFS GFAP	2	3	0.515183	0.0446562
D12E S5 PFS GFAP	3	3	0.46669	0.0342738
D12E S5 PFS Synapsin	1	2	0.65304	0.0470012
D12E S5 PFS Synapsin	2	2	0.692697	0.120322
D12E S5 PFS Synapsin	3	2	0.624319	0.00864854
D12E S5 PFS Synapsin	1	3	0.558008	0.0259014
D12E S5 DDVP GFAP	1	3	0.526471	0.00931484
D12E S5 DDVP GFAP	2	3	0.528141	0.0131339
D12E S5 DDVP GFAP	3	3	0.532448	0.00489737
D12E S5 DDVP GFAP	4	3	0.540178	0.0285059
D12E S5 DDVP GFAP	5	3	0.541461	0.027809
D12E S5 DDVP GFAP	6	3	0.611186	0.0169398
D12E S5 DDVP GFAP	7	3	0.491838	0.0367262
D12E S5 DDVP GFAP	1	2	0.371571	0.0281927
D12E S5 DDVP GFAP	2	2	0.454193	0.0125904
D12E S5 DDVP GFAP	3	2	0.435537	0.0122643
D12E S5 DDVP GFAP	4	2	0.497203	0.0176674
D12E S5 DDVP GFAP	5	2	0.433955	0.0109101
D12E S5 DDVP GFAP	6	2	0.481879	0.000234208
D12E S5 DDVP Synapsin	1	2	0.522768	0.127471
D12E S5 DDVP Synapsin	2	2	0.547557	0.0432298
D12E S5 DDVP Synapsin	3	2	0.56314	0.00511339
D12E S5 DDVP Synapsin	4	2	0.591982	0.046694
D12E S5 DDVP Synapsin	5	2	0.515803	0.0139137
D12E S5 DDVP Synapsin	6	2	0.591343	0.00831492
D12E S5 DDVP Synapsin	7	2	0.665793	0.029178
D12E S5 DDVP Synapsin	8	2	0.566635	0.0184915
D12E S5 DDVP Synapsin	1	2
D12E S5 DDVP Synapsin	2	2	0.612185	0.0815113
D12E S5 DDVP Synapsin	3	2	0.533095	0.0304426
D12E S5 DDVP Synapsin	4	2	0.565177	0.0452832
D12E S5 DDVP Synapsin	5	2	0.60694	0.0578031
D12E S5 DDVP Synapsin	6	2	0.533936	0.0654575
D12E S5 DDVP Synapsin	7	2	0.643388	0.046398
D12E S5 DDVP Synapsin	8	2	0.497579	0.073041
D12E S5 MT GFAP	1	3	0.548767	0.0276679
D12E S5 MT GFAP	2	3	0.529449	0.0487937
D12E S5 MT GFAP	3	3	0.526461	0.0406337
D12E S5 MT GFAP	4	3	0.498574	0.0209875
D12E S5 MT GFAP	5	3	0.470266	0.0973139
D12E S5 MT GFAP	6	3	0.515089	0.0439919
D12E S5 MT GFAP	1	2	0.414788	0.0676286
D12E S5 MT GFAP	2	2	0.507586	0.0412309
D12E S5 MT GFAP	3	2	0.543043	0.0505248
D12E S5 MT GFAP	4	2	0.497294	0.0201571
D12E S5 MT GFAP	5	2	0.59195	0.0396138
D12E S5 MT GFAP	6	2	0.465726	0.0020818
D12E S5 MT GFAP	7	2	0.541429	0.00553449
D12E S5 MT Synapsin	1	2	0.559803	0.0202916
D12E S5 MT Synapsin	2	2	0.451015	0.0113248
D12E S5 MT Synapsin	3	2	0.559339	0.0792609
D12E S5 MT Synapsin	4	2	0.5171	0.00137516
D12E S5 MT Synapsin	5	2	0.522308	0.00440639
D12E S5 MT Synapsin	6	2	0.536036	0.100759
D12E S5 MT Synapsin	7	2	0.55368	0.11751
D12E S5 MT Synapsin	8	2	0.537467	0.0321888
D12E S5 MT Synapsin	1	2
D12E S5 MT Synapsin	2	2	0.569525	0.0375316
D12E S5 MT Synapsin	3	2
D12E S5 MT Synapsin	4	2	0.571669	0.016229
D12E S5 MT Synapsin	5	2	0.506133	0.00542197
D12E S5 MT Synapsin	6	2
D12E S5 MT Synapsin	7	2	0.542694	0.0583092
D12E S5 MT Synapsin	8	2	0.549296	0.0144869
D12E S5 DZN GFAP	1	2	0.561999	0.0456198
D12E S5 DZN GFAP	2	2	0.532072	0.00921886
D12E S5 DZN GFAP	3	2	0.59367	0.0368143
D12E S5 DZN GFAP	4	2	0.551202	0.00674043
D12E S5 DZN GFAP	5	2	0.505413	0.0190568
D12E S5 DZN GFAP	6	2	0.656781	0.086499
D12E S5 DZN GFAP	7	2	0.55433	0.0384281
D12E S5 DZN GFAP	1	2	0.533227	0.00750618
D12E S5 DZN GFAP	2	2	0.547234	0.00938584
D12E S5 DZN GFAP	3	2	0.504779	0.0976039
D12E S5 DZN GFAP	4	2	0.494422	0.0398892
D12E S5 DZN GFAP	5	2	0.549247	0.013355
D12E S5 DZN GFAP	6	2	0.55384	0.0444403
D12E S5 DZN GFAP	7	2	0.536224	0.00485751
D12E S5 DZN GFAP	8	2	0.578577	0.0140551
D12E S5 DZN Synapsin	1	2
D12E S5 DZN Synapsin	2	2	0.575763	0.00216525
D12E S5 DZN Synapsin	3	2	0.590795	0.0173948
D12E S5 DZN Synapsin	4	2	0.611593	0.0461693
D12E S5 DZN Synapsin	5	2	0.580782	0.0221524
D12E S5 DZN Synapsin	6	2	0.535006	0.101697
D12E S5 DZN Synapsin	1	2	0.591833	0.0126842
D12E S5 DZN Synapsin	2	2	0.535008	0.0515989
D12E S5 DZN Synapsin	3	2	0.535473	0.00686039
D12E S5 DZN Synapsin	4	2
D12E S5 DZN Synapsin	5	2	0.555995	0.0105532
D12E S5 DZN Synapsin	6	2	0.556497	0.0373913
D12E S5 DZN Synapsin	7	2	0.57789	0.0251077
D12E S5 DZN Synapsin	8	2	0.515494	0.0446408
D12E S5 PFS GFAP	1	2	0.50043	0.0934345
D12E S5 PFS GFAP	2	2	0.526843	0.125346
D12E S5 PFS GFAP	3	2	0.487363	0.0374416
D12E S5 PFS GFAP	4	2	0.561075	0.0335464
D12E S5 PFS GFAP	5	2	0.421524	0.00428087
D12E S5 PFS GFAP	6	2	0.448156	0.0355886
D12E S5 PFS GFAP	7	2	0.566482	0.0938585
D12E S5 PFS Synapsin	1	2	0.64263	0.119703
D12E S5 PFS Synapsin	2	2	0.602739	0.0497685
D12E S5 PFS Synapsin	3	2	0.696003	0.0258553
D12E S5 PFS Synapsin	4	2	0.538976	0.00916244
D12E S5 PFS Synapsin	5	2	0.670055	0.0669439
D12E S5 PFS Synapsin	6	2	0.587379	0.00826095
D12E S5 PFS Synapsin	7	2	0.623826	0.0443301
D7R S3 DMSO GFAP	1	2	0.412218	0.0496815
D7R S3 DMSO GFAP	2	2	0.355869	0.000108374
D7R S3 DMSO GFAP	3	2	0.35744	0.00428463
D7R S3 DMSO GFAP	4	2	0.387504	0.00993216
D7R S3 DMSO GFAP	5	2	0.402281	0.0336082
D7R S3 DMSO GFAP	6	2	0.38538	0.00174912
D7R S3 DMSO GFAP	7	2	0.352576	0.0158346
D7R S3 DMSO GFAP	1	2	0.341328	0.011141
D7R S3 DMSO GFAP	2	2	0.412741	0.110546
D7R S3 DMSO GFAP	3	2	0.398027	0.0325638
D7R S3 DMSO GFAP	4	2	0.459195	0.083714
D7R S3 DMSO GFAP	5	2
D7R S3 DMSO GFAP	6	2	0.360854	0.0442694
D7R S3 DMSO GFAP	7	2	0.395728	0.0156298
D7R S3 DMSO GFAP	8	2	0.374256	0.0431412
D7R S3 DMSO Synapsin	1	2	0.4887	0.074036
D7R S3 DMSO Synapsin	2	2	0.42569	0.0367553
D7R S3 DMSO Synapsin	3	2	0.470115	0.0417126
D7R S3 DMSO Synapsin	4	2	0.47387	0.065897
D7R S3 DMSO Synapsin	5	2	0.49038	0.0219694
D7R S3 DMSO Synapsin	6	2	0.433115	0.0364658
D7R S3 DMSO Synapsin	7	2	0.400621	0.0268351
D7R S3 DMSO Synapsin	8	2	0.614036	0.0364135
D7R S3 DMSO Synapsin	1	2	0.439544	0.0572133
D7R S3 DMSO Synapsin	2	2	0.406395	0.0280504
D7R S3 DMSO Synapsin	3	2	0.438047	0.0475902
D7R S3 DMSO Synapsin	4	2	0.467169	0.0348376
D7R S3 DMSO Synapsin	5	2	0.419205	0.0385004
D7R S3 DMSO Synapsin	6	2	0.424761	0.0278361
D7R S3 CPF GFAP	1	2	0.374557	0.0162684
D7R S3 CPF GFAP	2	2	0.412823	0.0179687
D7R S3 CPF GFAP	3	2	0.405602	0.025982
D7R S3 CPF GFAP	4	2	0.439572	0.0588183
D7R S3 CPF GFAP	5	2	0.373017	0.0463129
D7R S3 CPF GFAP	6	2	0.434002	0.0717322
D7R S3 CPF GFAP	7	2	0.528688	0.00595534
D7R S3 CPF GFAP	1	2	0.386553	0.00274078
D7R S3 CPF GFAP	2	2	0.354685	0.0301962
D7R S3 CPF GFAP	3	2	0.379807	0.0102644
D7R S3 CPF GFAP	4	2	0.42502	0.068821
D7R S3 CPF GFAP	5	2	0.384263	0.00270099
D7R S3 CPF GFAP	6	2	0.355093	0.00440719
D7R S3 CPF GFAP	7	2	0.430085	0.0329583
D7R S3 CPF GFAP	8	2	0.422693	0.0159378
D7R S3 CPF Synapsin	1	2	0.496128	0.032679
D7R S3 CPF Synapsin	2	2	0.478753	0.0169013
D7R S3 CPF Synapsin	3	2	0.467617	0.0210402
D7R S3 CPF Synapsin	4	2	0.409603	0.0336943
D7R S3 CPF Synapsin	5	2	0.486205	0.0141675
D7R S3 CPF Synapsin	6	2	0.490894	0.0377416
D7R S3 CPF Synapsin	7	2	0.402864	0.0152458
D7R S3 CPF Synapsin	8	2	0.45682	0.00360423
D7R S3 CPF Synapsin	1	2	0.470184	0.00258676
D7R S3 CPF Synapsin	2	2	0.40877	0.00780046
D7R S3 CPF Synapsin	3	2	0.459756	0.0140586
D7R S3 CPF Synapsin	4	2	0.429011	0.0404699
D7R S3 CPF Synapsin	5	2	0.505841	0.0131669
D7R S3 CPF Synapsin	6	2	0.443949	0.011463
D7R S3 CPF Synapsin	7	2	0.455788	0.0353816
D7R S3 PFS GFAP	1	2	0.392744	0.00478388
D7R S3 PFS GFAP	2	2	0.398164	0.000145055
D7R S3 PFS GFAP	3	2	0.367203	0.0444714
D7R S3 PFS GFAP	4	2	0.334893	0.0660396
D7R S3 PFS GFAP	5	2	0.329347	0.0375246
D7R S3 PFS GFAP	6	2	0.36377	0.0166575
D7R S3 PFS GFAP	1	2	0.287424	0.00241776
D7R S3 PFS GFAP	2	2	0.391709	0.0329345
D7R S3 PFS Synapsin	1	2	0.497214	0.0410842
D7R S3 PFS Synapsin	2	2	0.462796	0.0115078
D7R S3 PFS Synapsin	3	2	0.495122	0.033103
D7R S3 PFS Synapsin	4	2	0.425548	0.0721422
D7R S3 PFS Synapsin	5	2	0.326547	0.0917375
D7R S3 PFS Synapsin	6	2	0.225546	0.0606837
D7R S3 PFS Synapsin	7	2	0.453282	0.0309786
D7R S3 PFS Synapsin	1	2	0.362829	0.05713
D7R S3 PFS Synapsin	2	2	0.448573	0.00374328
D7R S3 PFS Synapsin	3	2	0.31577	0.0134794
D7R S3 PFS Synapsin	4	2	0.352487	0.027088
D7R S3 DDVP GFAP	1	2	0.474955	0.0550581
D7R S3 DDVP GFAP	2	2	0.369913	0.00111362
D7R S3 DDVP GFAP	3	2	0.456407	0.0016787
D7R S3 DDVP GFAP	4	2	0.429565	0.0239917
D7R S3 DDVP GFAP	5	2	0.364395	0.00291561
D7R S3 DDVP GFAP	6	2	0.423929	0.0134137
D7R S3 DDVP GFAP	7	2	0.438888	0.0039451
D7R S3 DDVP GFAP	1	2	0.455993	0.00331025
D7R S3 DDVP GFAP	2	2	0.366038	0.00697189
D7R S3 DDVP GFAP	3	2	0.384497	0.000167499
D7R S3 DDVP GFAP	4	2	0.36633	0.0143769
D7R S3 DDVP GFAP	5	2	0.361995	0.0335443
D7R S3 DDVP Synapsin	1	2	0.508284	0.0982331
D7R S3 DDVP Synapsin	2	2	0.479233	0.0272258
D7R S3 DDVP Synapsin	3	2	0.475704	0.0424513
D7R S3 DDVP Synapsin	4	2	0.482397	0.00812821
D7R S3 DDVP Synapsin	5	2	0.455725	0.0594683
D7R S3 DDVP Synapsin	6	2	0.424282	0.0906728
D7R S3 DDVP Synapsin	7	2	0.484629	0.0563577
D7R S3 DDVP Synapsin	8	2	0.362005	0.0495733
D7R S3 DDVP Synapsin	1	2	0.509779	0.00440116
D7R S3 DDVP Synapsin	2	2	0.480433	0.0386199
D7R S3 DDVP Synapsin	3	2	0.384842	0.0659119
D7R S3 DDVP Synapsin	4	2	0.427718	0.0471664
D7R S3 DDVP Synapsin	5	2	0.5195	0.0275769
D7R S3 DDVP Synapsin	6	2	0.472211	0.0104962
D7R S3 DDVP Synapsin	7	2	0.601237	0.0479397
D7R S3 MT GFAP	1	2	0.420218	0.0132165
D7R S3 MT GFAP	2	2	0.444411	0.05834
D7R S3 MT GFAP	3	2	0.405214	0.0228383
D7R S3 MT GFAP	4	2	0.395397	0.016211
D7R S3 MT GFAP	5	2	0.406056	0.0171225
D7R S3 MT GFAP	6	2	0.415366	0.0205059
D7R S3 MT GFAP	7	2	0.467428	0.0107667
D7R S3 MT GFAP	8	2	0.4428	0.0444731
D7R S3 MT GFAP	1	2	0.383622	0.00929551
D7R S3 MT GFAP	2	2	0.382961	0.00838397
D7R S3 MT GFAP	3	2	0.385687	0.000393105
D7R S3 MT GFAP	4	2	0.429086	0.0217205
D7R S3 MT GFAP	5	2	0.379917	0.0066441
D7R S3 MT GFAP	6	2	0.369383	0.0127207
D7R S3 MT GFAP	7	2	0.390619	0.0132671
D7R S3 MT GFAP	8	2	0.572321	0.0627141
D7R S3 MT Synapsin	1	2	0.421977	0.00631771
D7R S3 MT Synapsin	2	2	0.42439	0.0295723
D7R S3 MT Synapsin	3	2	0.460942	0.0306565
D7R S3 MT Synapsin	4	2	0.455227	0.00242509
D7R S3 MT Synapsin	5	2	0.337015	0.0349444
D7R S3 MT Synapsin	6	2	0.41669	0.0235601
D7R S3 MT Synapsin	7	2	0.435704	0.0169669
D7R S3 MT Synapsin	8	2	0.421376	0.0164757
D7R S3 MT Synapsin	1	2	0.41	0.0141419
D7R S3 MT Synapsin	2	2	0.418579	0.026758
D7R S3 MT Synapsin	3	2	0.363661	0.0629355
D7R S3 MT Synapsin	4	2	0.344884	0.0851057
D7R S3 MT Synapsin	5	2	0.39107	0.0877596
D7R S3 MT Synapsin	6	2	0.416283	0.0300057
D7R S3 MT Synapsin	7	2	0.486256	0.0814639
D7R S3 DZN GFAP	1	2	0.370046	0.0277079
D7R S3 DZN GFAP	2	2	0.430243	0.0872818
D7R S3 DZN GFAP	3	2	0.391725	0.0579669
D7R S3 DZN GFAP	4	2	0.40971	0.0222261
D7R S3 DZN GFAP	5	2	0.502531	0.063506
D7R S3 DZN GFAP	6	2	0.379759	0.0410804
D7R S3 DZN GFAP	1	2	0.415621	0.00768199
D7R S3 DZN GFAP	2	2	0.481402	0.00609881
D7R S3 DZN GFAP	3	2	0.435805	0.0783794
D7R S3 DZN GFAP	4	2	0.411013	0.00618243
D7R S3 DZN Synapsin	1	2	0.454106	0.0106939
D7R S3 DZN Synapsin	2	2	0.438407	0.0347005
D7R S3 DZN Synapsin	3	2	0.490601	0.0141164
D7R S3 DZN Synapsin	4	2	0.462918	0.00611682
D7R S3 DZN Synapsin	5	2	0.423903	0.0120172
D7R S3 DZN Synapsin	6	2	0.520298	0.00704125
D7R S3 DZN Synapsin	7	2	0.474036	0.036284
D7R S3 DZN Synapsin	8	2	0.498492	0.000526737
D7R S3 DZN Synapsin	1	2	0.463295	0.00701717
D7R S3 DZN Synapsin	2	2	0.453221	0.0133869
D7R S3 DZN Synapsin	3	2	0.418223	0.00626424
D7R S3 DZN Synapsin	4	2	0.449822	0.0604092
D7R S3 DZN Synapsin	5	2
D7R S3 DZN Synapsin	6	2	0.368019	0.030846
D7R S3 DZN Synapsin	7	2	0.526903	0.0303826
D7R S3 DZN Synapsin	8	2	0.440644	0.00312945
D7R S5 DMSO GFAP	1	3	0.446024	0.0333984
D7R S5 DMSO GFAP	2	3	0.394576	0.0333694
D7R S5 DMSO GFAP	3	3	0.389719	0.00492653
D7R S5 DMSO GFAP	4	3	0.415432	0.0416802
D7R S5 DMSO GFAP	5	3	0.471045	0.0246226
D7R S5 DMSO GFAP	6	3	0.407976	0.0345178
D7R S5 DMSO GFAP	7	3	0.396163	0.0244961
D7R S5 DMSO GFAP	1	2	0.363502	0.0426646
D7R S5 DMSO GFAP	2	2	0.331696	0.0319678
D7R S5 DMSO GFAP	3	2	0.353578	0.0363588
D7R S5 DMSO GFAP	4	2	0.364579	0.0150786
D7R S5 DMSO GFAP	5	2	0.420537	0.0135459
D7R S5 DMSO GFAP	6	2	0.349416	0.0395798
D7R S5 DMSO Synapsin	1	3	0.494044	0.0138293
D7R S5 DMSO Synapsin	2	3	0.505445	0.00894768
D7R S5 DMSO Synapsin	3	3	0.412466	0.0191854
D7R S5 DMSO Synapsin	4	3	0.465974	0.0369068
D7R S5 DMSO Synapsin	5	3	0.484986	0.0538473
D7R S5 DMSO Synapsin	6	3	0.513081	0.0468505
D7R S5 DMSO Synapsin	7	3	0.523533	0.0247968
D7R S5 DMSO Synapsin	1	2	0.487944	0.0309151
D7R S5 DMSO Synapsin	2	2	0.43378	0.0381848
D7R S5 DMSO Synapsin	3	2	0.425226	0.0157513
D7R S5 DMSO Synapsin	4	2	0.372531	0.0125788
D7R S5 DMSO Synapsin	5	2	0.44712	0.00697934
D7R S5 DMSO Synapsin	6	2	0.406732	0.0136792
D7R S5 CPF GFAP	1	2	0.330182	0.0149696
D7R S5 CPF GFAP	2	2	0.440262	0.00647491
D7R S5 CPF GFAP	3	2	0.47936	0.0472338
D7R S5 CPF GFAP	4	2	0.414046	0.0183941
D7R S5 CPF GFAP	5	2	0.446118	0.0151395
D7R S5 CPF GFAP	6	2	0.351109	0.0024126
D7R S5 CPF GFAP	7	2	0.442647	0.0260736
D7R S5 CPF GFAP	1	2	0.321494	0.00973978
D7R S5 CPF GFAP	2	2	0.341184	0.00473159
D7R S5 CPF GFAP	3	2	0.426511	0.0583101
D7R S5 CPF GFAP	4	2	0.360609	0.0442401
D7R S5 CPF GFAP	5	2	0.294427	0.0180128
D7R S5 CPF GFAP	6	2	0.348742	0.00476739
D7R S5 CPF GFAP	7	2	0.378103	0.0309663
D7R S5 CPF GFAP	8	2	0.394791	0.0671984
D7R S5 CPF Synapsin	1	2	0.585113	0.0388454
D7R S5 CPF Synapsin	2	2	0.479398	0.0232594
D7R S5 CPF Synapsin	3	2	0.424432	0.048944
D7R S5 CPF Synapsin	4	2	0.43112	0.0601812
D7R S5 CPF Synapsin	5	2	0.420031	0.0298726
D7R S5 CPF Synapsin	6	2	0.458022	0.0266074
D7R S5 CPF Synapsin	7	2	0.440811	0.0415965
D7R S5 CPF Synapsin	8	2	0.459134	0.0578982
D7R S5 CPF Synapsin	1	2	0.409715	0.000171191
D7R S5 CPF Synapsin	2	2	0.363733	0.0118234
D7R S5 CPF Synapsin	3	2	0.490223	0.0237856
D7R S5 CPF Synapsin	4	2	0.433463	0.0155307
D7R S5 CPF Synapsin	5	2	0.423042	0.00535622
D7R S5 CPF Synapsin	6	2	0.42607	0.00634324
D7R S5 CPF Synapsin	7	2	0.425846	0.0199133
D7R S5 CPF Synapsin	8	2	0.408863	0.0392535
D7R S5 PFS GFAP	1	2	0.420744	0.0267507
D7R S5 PFS GFAP	2	2	0.394535	0.000353854
D7R S5 PFS GFAP	3	2	0.382519	0.0180293
D7R S5 PFS GFAP	4	2	0.393387	0.00190858
D7R S5 PFS GFAP	5	2	0.410107	0.0137953
D7R S5 PFS GFAP	6	2	0.343035	0.0045122
D7R S5 PFS GFAP	7	2	0.350925	0.017954
D7R S5 PFS GFAP	1	3	0.343941	0.0277582
D7R S5 PFS GFAP	2	2	0.372951	0.0131732
D7R S5 PFS Synapsin	1	3	0.392893	0.0629213
D7R S5 PFS Synapsin	2	2	0.364398	0.0551632
D7R S5 PFS Synapsin	3	3	0.353966	0.0624088
D7R S5 PFS Synapsin	1	2	0.363011	0.000884621
D7R S5 PFS Synapsin	2	2	0.379589	0.00359164
D7R S5 DDVP GFAP	1	3	0.411446	0.0323228
D7R S5 DDVP GFAP	2	3	0.384155	0.0306037
D7R S5 DDVP GFAP	3	3	0.438493	0.0212607
D7R S5 DDVP GFAP	4	3	0.374193	0.0053236
D7R S5 DDVP GFAP	5	3	0.497537	0.009528
D7R S5 DDVP GFAP	6	3	0.437134	0.0240954
D7R S5 DDVP GFAP	7	3	0.428038	0.0463177
D7R S5 DDVP GFAP	8	3	0.421117	0.00926362
D7R S5 DDVP GFAP	1	2	0.383876	0.000444264
D7R S5 DDVP GFAP	2	2	0.370484	0.00403016
D7R S5 DDVP GFAP	3	2	0.419034	0.00571797
D7R S5 DDVP GFAP	4	2	0.340459	0.0593287
D7R S5 DDVP GFAP	5	2	0.356517	0.010068
D7R S5 DDVP GFAP	6	2	0.299577	0.0152282
D7R S5 DDVP GFAP	7	2	0.370998	0.0253022
D7R S5 DDVP Synapsin	1	2	0.488001	0.0100147
D7R S5 DDVP Synapsin	2	2	0.483731	0.00538578
D7R S5 DDVP Synapsin	3	2	0.462207	0.0210857
D7R S5 DDVP Synapsin	4	2	0.467185	0.0174111
D7R S5 DDVP Synapsin	5	2	0.434129	0.00674522
D7R S5 DDVP Synapsin	6	2	0.429491	0.00652243
D7R S5 DDVP Synapsin	7	2	0.518594	0.0291903
D7R S5 DDVP Synapsin	8	2	0.504294	0.0163368
D7R S5 DDVP Synapsin	1	2	0.402598	0.0142843
D7R S5 DDVP Synapsin	2	2	0.395205	0.00468481
D7R S5 DDVP Synapsin	3	2	0.402675	0.013895
D7R S5 DDVP Synapsin	4	2	0.45467	0.0324446
D7R S5 DDVP Synapsin	5	2	0.436643	0.040834
D7R S5 DDVP Synapsin	6	2	0.418024	0.034788
D7R S5 DDVP Synapsin	7	2	0.465616	0.0138508
D7R S5 MT GFAP	1	2	0.30118	0.0135322
D7R S5 MT GFAP	2	2	0.3615	0.0273685
D7R S5 MT GFAP	3	2	0.332533	0.0278333
D7R S5 MT GFAP	4	2	0.390247	0.0250165
D7R S5 MT GFAP	5	2	0.3351	1.34e-05
D7R S5 MT GFAP	6	2	0.473937	0.0115949
D7R S5 MT GFAP	7	2	0.410656	0.0326298
D7R S5 MT GFAP	8	2	0.372932	0.0239809
D7R S5 MT GFAP	1	2	0.412595	0.000634818
D7R S5 MT GFAP	2	2	0.394433	0.0397429
D7R S5 MT GFAP	3	2	0.385412	0.0265098
D7R S5 MT GFAP	4	2	0.385297	0.0312691
D7R S5 MT GFAP	5	2	0.379414	0.0347547
D7R S5 MT Synapsin	1	3	0.404559	0.0236276
D7R S5 MT Synapsin	2	3	0.434332	0.0661052
D7R S5 MT Synapsin	3	3	0.492916	0.0597475
D7R S5 MT Synapsin	4	3	0.476565	0.0380836
D7R S5 MT Synapsin	5	3	0.421148	0.0771987
D7R S5 MT Synapsin	1	3	0.515575	0.0181896
D7R S5 MT Synapsin	2	3	0.465859	0.0416023
D7R S5 MT Synapsin	3	3	0.406495	0.0081309
D7R S5 MT Synapsin	4	3	0.434411	0.0276672
D7R S5 MT Synapsin	5	3	0.46135	0.0759347
D7R S5 MT Synapsin	6	3	0.430423	0.0535964
D7R S5 MT Synapsin	7	3	0.390739	0.0126598
D7R S5 MT Synapsin	8	3
D7R S5 DZN GFAP	1	2	0.426508	0.0286965
D7R S5 DZN GFAP	2	2	0.464891	0.0347729
D7R S5 DZN GFAP	3	2	0.44495	0.0181607
D7R S5 DZN GFAP	4	2	0.439418	0.0182746
D7R S5 DZN GFAP	5	2	0.482434	0.023521
D7R S5 DZN GFAP	6	2	0.54272	0.0201979
D7R S5 DZN GFAP	7	2	0.357456	0.00469106
D7R S5 DZN GFAP	1	2	0.330328	0.00171634
D7R S5 DZN GFAP	2	2	0.394793	0.0162064
D7R S5 DZN GFAP	3	2	0.34247	0.00598945
D7R S5 DZN GFAP	4	2	0.355267	0.0310186
D7R S5 DZN GFAP	5	2	0.430776	0.0214535
D7R S5 DZN GFAP	6	2	0.324546	0.012427
D7R S5 DZN GFAP	7	2	0.366456	0.0327706
D7R S5 DZN GFAP	8	2	0.345481	0.0410481
D7R S5 DZN Synapsin	1	2	0.452502	0.00625285
D7R S5 DZN Synapsin	2	2	0.471208	0.0423965
D7R S5 DZN Synapsin	3	2	0.503542	0.0322557
D7R S5 DZN Synapsin	4	2	0.498074	0.0185606
D7R S5 DZN Synapsin	5	2	0.421792	0.0178504
D7R S5 DZN Synapsin	6	2	0.443321	0.0587349
D7R S5 DZN Synapsin	7	2	0.500772	0.00650386
D7R S5 DZN Synapsin	8	2	0.53816	0.012798
D7R S5 DZN Synapsin	1	2	0.400335	0.00717059
D7R S5 DZN Synapsin	2	2	0.46145	0.0103237
D7R S5 DZN Synapsin	3	2	0.376615	0.00954823
D7R S5 DZN Synapsin	4	2	0.407271	0.00334813
D7R S5 DZN Synapsin	5	2	0.452868	0.0122614
D7R S5 DZN Synapsin	6	2	0.442781	0.0131151
D7R S5 DZN Synapsin	7	2	0.403743	0.0234003
D7R S5 DZN Synapsin	8	2	0.448256	0.00889495
D7E S1 DMSO GFAP	1	2	0.378658	0.00812151
D7E S1 DMSO GFAP	2	2	0.403805	0.00624216
D7E S1 DMSO GFAP	3	2	0.385722	0.0161494
D7E S1 DMSO GFAP	4	2	0.407595	0.00501127
D7E S1 DMSO GFAP	5	2	0.41423	0.0106069
D7E S1 DMSO GFAP	6	2	0.385507	0.0288962
D7E S1 DMSO GFAP	7	2	0.367419	0.0161893
D7E S1 DMSO GFAP	8	2	0.464017	0.0294367
D7E S1 DMSO GFAP	1	2	0.394983	0.00554044
D7E S1 DMSO GFAP	2	2	0.374341	0.000336146
D7E S1 DMSO GFAP	3	2	0.39368	0.0521004
D7E S1 DMSO GFAP	4	2	0.39227	0.00189345
D7E S1 DMSO GFAP	5	2	0.423187	0.0425598
D7E S1 DMSO GFAP	6	3	0.420765	0.0687009
D7E S1 DMSO GFAP	7	2	0.377282	0.00402553
D7E S1 DMSO Synapsin	1	2	0.417999	0.0426007
D7E S1 DMSO Synapsin	2	2	0.377647	0.037946
D7E S1 DMSO Synapsin	3	2	0.42031	0.0721796
D7E S1 DMSO Synapsin	4	2	0.417308	0.0155997
D7E S1 DMSO Synapsin	5	2	0.414428	0.0306908
D7E S1 DMSO Synapsin	6	2	0.398132	0.00596095
D7E S1 DMSO Synapsin	7	2	0.410953	0.0235129
D7E S1 DMSO Synapsin	8	2	0.440002	0.0363196
D7E S1 DMSO Synapsin	1	2	0.547642	0.0973793
D7E S1 DMSO Synapsin	2	2	0.46352	0.0225235
D7E S1 DMSO Synapsin	3	2	0.402601	0.00387633
D7E S1 DMSO Synapsin	4	2	0.442264	0.0511662
D7E S1 DMSO Synapsin	5	2
D7E S1 DMSO Synapsin	6	2	0.399559	0.0163513
D7E S1 DMSO Synapsin	7	2	0.338625	0.00203544
D7E S1 CPF GFAP	1	2	0.390827	0.00358183
D7E S1 CPF GFAP	2	2	0.41436	0.0230702
D7E S1 CPF GFAP	3	2	0.429325	0.0426548
D7E S1 CPF GFAP	4	2	0.362686	0.0180905
D7E S1 CPF GFAP	5	2	0.27088	0.000661224
D7E S1 CPF GFAP	6	2	0.42554	0.00271045
D7E S1 CPF GFAP	7	2	0.388927	0.0346685
D7E S1 CPF GFAP	1	2	0.427073	0.0112022
D7E S1 CPF GFAP	2	2	0.442498	0.0321747
D7E S1 CPF GFAP	3	2	0.393653	0.0105954
D7E S1 CPF GFAP	4	2	0.318053	0.039761
D7E S1 CPF GFAP	5	2	0.355621	0.00897796
D7E S1 CPF GFAP	6	2	0.384056	0.0175311
D7E S1 CPF GFAP	7	2	0.309199	0.0126033
D7E S1 CPF Synapsin	1	2	0.492601	0.0281975
D7E S1 CPF Synapsin	2	2	0.458173	0.0265234
D7E S1 CPF Synapsin	3	2	0.475278	0.0313645
D7E S1 CPF Synapsin	4	2	0.473962	0.0573085
D7E S1 CPF Synapsin	5	2	0.413749	0.053201
D7E S1 CPF Synapsin	6	2	0.433619	0.0304441
D7E S1 CPF Synapsin	7	2	0.444926	0.0277604
D7E S1 CPF Synapsin	8	2	0.514469	0.00650529
D7E S1 CPF Synapsin	1	2	0.436066	0.0711099
D7E S1 CPF Synapsin	2	2	0.462865	0.023093
D7E S1 CPF Synapsin	3	2	0.568528	0.0100497
D7E S1 CPF Synapsin	4	2	0.525141	0.0201905
D7E S1 CPF Synapsin	5	2	0.38942	0.00150921
D7E S1 CPF Synapsin	6	2	0.427741	0.00489172
D7E S1 CPF Synapsin	7	2	0.382722	0.0177387
D7E S1 PFS GFAP	1	2	0	0
D7E S1 PFS GFAP	2	2	0	0
D7E S1 PFS GFAP	4	2	0	0
D7E S1 PFS GFAP	5	2	0	0
D7E S1 PFS GFAP	6	2	0	0
D7E S1 PFS GFAP	7	2	0	0
D7E S1 PFS GFAP	1	2	0	0
D7E S1 PFS GFAP	2	2	0	0
D7E S1 PFS GFAP	3	2	0	0
D7E S1 PFS GFAP	4	2	0	0
D7E S1 PFS GFAP	5	2	0	0
D7E S1 PFS GFAP	6	2	0	0
D7E S1 PFS Synapsin	1	2	0.329383	0.0768412
D7E S1 PFS Synapsin	3	2	0	0
D7E S1 PFS Synapsin	4	2
D7E S1 PFS Synapsin	5	2	0	0
D7E S1 PFS Synapsin	7	2	0	0
D7E S1 PFS Synapsin	8	2	0	0
D7E S1 PFS Synapsin	9	2	0.268831	0.06187
D7E S1 PFS Synapsin	1	3	0	0
D7E S1 PFS Synapsin	2	3	0	0
D7E S1 PFS Synapsin	3	3	0.254964	0.0706197
D7E S1 PFS Synapsin	5	3	0	0
D7E S1 PFS Synapsin	6	3	0	0
D7E S1 DDVP GFAP	1	2	0.38388	0.0147751
D7E S1 DDVP GFAP	2	2	0.316457	0.00950493
D7E S1 DDVP GFAP	3	2	0.402443	0.0124659
D7E S1 DDVP GFAP	4	2	0.390887	0.0265198
D7E S1 DDVP GFAP	5	2	0.403013	0.0258348
D7E S1 DDVP GFAP	6	2	0.374014	0.00836036
D7E S1 DDVP GFAP	7	2	0.424493	0.0187803
D7E S1 DDVP GFAP	8	2	0.480212	0.00996934
D7E S1 DDVP GFAP	1	2	0.383502	0.0067146
D7E S1 DDVP GFAP	2	2	0.4777	0.00921559
D7E S1 DDVP GFAP	3	2	0.478885	0.0337164
D7E S1 DDVP GFAP	4	2	0.378106	0.0270758
D7E S1 DDVP GFAP	5	2	0.490898	0.000709897
D7E S1 DDVP Synapsin	1	2	0.469064	0.0393203
D7E S1 DDVP Synapsin	2	2	0.455214	0.00852472
D7E S1 DDVP Synapsin	3	2	0.400773	0.00866739
D7E S1 DDVP Synapsin	4	2	0.504068	0.0546071
D7E S1 DDVP Synapsin	5	2	0.479384	0.00879703
D7E S1 DDVP Synapsin	6	2	0.3891	0.0579087
D7E S1 DDVP Synapsin	7	2	0.448617	0.0724627
D7E S1 DDVP Synapsin	8	2	0.52235	0.0245626
D7E S1 DDVP Synapsin	1	2	0.422594	0.010659
D7E S1 DDVP Synapsin	2	2	0.52277	0.0530408
D7E S1 DDVP Synapsin	3	2	0.357815	0.0659467
D7E S1 DDVP Synapsin	4	2	0.407211	0.0667126
D7E S1 DDVP Synapsin	5	2	0.36938	0.00595888
D7E S1 DDVP Synapsin	6	2	0.469084	0.047198
D7E S1 DDVP Synapsin	7	2	0.408455	0.0297945
D7E S1 MT GFAP	1	2	0.307893	0.000782747
D7E S1 MT GFAP	2	2	0.345919	0.00582797
D7E S1 MT GFAP	3	2	0.300051	0.0426056
D7E S1 MT GFAP	4	2	0	0
D7E S1 MT GFAP	5	2	0.321906	0.00981039
D7E S1 MT GFAP	7	2	0.282844	0.00388565
D7E S1 MT GFAP	9	2	0.287003	0.0103877
D7E S1 MT GFAP	11	2	0.315554	0.0241586
D7E S1 MT GFAP	1	3	0.310659	0.0204587
D7E S1 MT GFAP	2	3	0.322237	0.0276563
D7E S1 MT GFAP	3	3	0.429389	0.0466613
D7E S1 MT GFAP	4	3	0.304545	0.0377393
D7E S1 MT GFAP	5	3	0.351564	0.010652
D7E S1 MT GFAP	6	3	0.385827	0.00888728
D7E S1 MT Synapsin	1	2	0.336782	0.0389251
D7E S1 MT Synapsin	2	2	0.350436	0.00549773
D7E S1 MT Synapsin	3	2	0.339424	0.0438018
D7E S1 MT Synapsin	4	2	0.373128	0.0500752
D7E S1 MT Synapsin	5	2	0	0
D7E S1 MT Synapsin	6	2	0.309214	0.097787
D7E S1 MT Synapsin	7	2	0.318891	0.047764
D7E S1 MT Synapsin	1	3	0.371401	0.035555
D7E S1 MT Synapsin	2	3	0.433057	0.0751086
D7E S1 MT Synapsin	3	3	0.338079	0.0301924
D7E S1 MT Synapsin	4	3	0.442152	0.0403975
D7E S1 MT Synapsin	5	3	0.477307	0.018105
D7E S1 MT Synapsin	6	3	0.36198	0.0591182
D7E S1 MT Synapsin	7	2	0.233978	0.0436585
D7E S1 DZN GFAP	1	2	0.365213	0.0106311
D7E S1 DZN GFAP	2	2	0.357864	0.0166181
D7E S1 DZN GFAP	3	2	0.387082	0.0207355
D7E S1 DZN GFAP	4	2	0.394647	0.00858439
D7E S1 DZN GFAP	5	2	0.396852	0.0272721
D7E S1 DZN GFAP	6	2	0.398473	0.0127514
D7E S1 DZN GFAP	7	2	0.369883	0.0044458
D7E S1 DZN GFAP	1	2	0.467443	0.0424319
D7E S1 DZN GFAP	2	2	0.438847	0.0331189
D7E S1 DZN GFAP	3	2	0.469758	0.0144761
D7E S1 DZN GFAP	4	2	0.45877	0.019506
D7E S1 DZN GFAP	5	2	0.400442	0.0128616
D7E S1 DZN GFAP	6	2	0.406408	0.000998324
D7E S1 DZN GFAP	7	2	0.479653	0.016273
D7E S1 DZN Synapsin	1	2	0.457753	0.0248221
D7E S1 DZN Synapsin	2	2	0.446274	0.0249734
D7E S1 DZN Synapsin	3	2	0.306935	0.0401537
D7E S1 DZN Synapsin	4	2	0.446086	0.0334909
D7E S1 DZN Synapsin	5	2	0.460413	0.039517
D7E S1 DZN Synapsin	6	2	0.288782	0.00783824
D7E S1 DZN Synapsin	7	2	0.524408	0.0257259
D7E S1 DZN Synapsin	1	2	0.39749	0.0161424
D7E S1 DZN Synapsin	2	2	0.446831	0.0165535
D7E S1 DZN Synapsin	3	2	0.430475	0.0467445
D7E S1 DZN Synapsin	4	2	0.502547	0.0487231
D7E S1 DZN Synapsin	5	2	0.511982	0.0428259
D7E S3 DMSO GFAP	1	2	0.498123	0.0436942
D7E S3 DMSO GFAP	2	2	0.393205	0.0156217
D7E S3 DMSO GFAP	4	2	0.356928	0.028585
D7E S3 DMSO GFAP	5	2	0.4665	0.0179055
D7E S3 DMSO GFAP	6	2	0.408566	0.0690429
D7E S3 DMSO GFAP	7	2	0.355785	0.0192576
D7E S3 DMSO GFAP	8	2	0.436818	0.110691
D7E S3 DMSO GFAP	1	2	0.425369	0.0155561
D7E S3 DMSO GFAP	2	2	0.422016	0.0654576
D7E S3 DMSO GFAP	3	2	0.421612	0.0179625
D7E S3 DMSO GFAP	4	2	0.433778	0.048018
D7E S3 DMSO GFAP	5	2	0.463158	0.0319554
D7E S3 DMSO GFAP	6	2	0.418792	0.00625542
D7E S3 DMSO Synapsin	1	2	0.41347	0.0100671
D7E S3 DMSO Synapsin	2	2	0.407655	0.0217942
D7E S3 DMSO Synapsin	3	2	0.492675	0.0310039
D7E S3 DMSO Synapsin	4	2	0.539648	0.0711679
D7E S3 DMSO Synapsin	5	2	0.439415	0.0191479
D7E S3 DMSO Synapsin	6	2	0.508797	0.0194578
D7E S3 DMSO Synapsin	7	2	0.489697	0.00267099
D7E S3 DMSO Synapsin	8	2	0.466881	0.00651885
D7E S3 DMSO Synapsin	9	2	0.514244	0.0292416
D7E S3 DMSO Synapsin	1	2	0.416101	0.035945
D7E S3 DMSO Synapsin	2	2	0.413006	0.0477814
D7E S3 DMSO Synapsin	3	2	0.444487	0.00636877
D7E S3 DMSO Synapsin	4	2	0.429281	0.0405006
D7E S3 DMSO Synapsin	5	2	0.448458	0.0271454
D7E S3 DMSO Synapsin	6	2	0.474882	0.00298286
D7E S3 DMSO Synapsin	7	2	0.438427	0.0266079
D7E S3 CPF GFAP	1	2	0.396521	0.0274694
D7E S3 CPF GFAP	2	2	0.436628	0.0388453
D7E S3 CPF GFAP	3	2	0.389879	0.0462065
D7E S3 CPF GFAP	4	2	0.393528	0.00899511
D7E S3 CPF GFAP	5	2	0.427444	0.017969
D7E S3 CPF GFAP	6	2	0.464645	0.0379476
D7E S3 CPF GFAP	7	2	0.345013	0.000494465
D7E S3 CPF GFAP	8	2	0.442147	0.0131324
D7E S3 CPF GFAP	1	2	0.475619	0.0221966
D7E S3 CPF GFAP	2	2	0.390478	0.0278428
D7E S3 CPF GFAP	3	2	0.410865	0.00672382
D7E S3 CPF GFAP	4	2	0.474139	0.0184415
D7E S3 CPF GFAP	5	2	0.392114	0.00760925
D7E S3 CPF GFAP	6	2	0.409619	0.00951608
D7E S3 CPF GFAP	7	2	0.423392	0.0698156
D7E S3 CPF Synapsin	1	2	0.438316	0.0166155
D7E S3 CPF Synapsin	2	2	0.431664	0.0698546
D7E S3 CPF Synapsin	3	2	0.413819	0.0429011
D7E S3 CPF Synapsin	4	2	0.463762	0.0538641
D7E S3 CPF Synapsin	5	2	0.40138	0.0155283
D7E S3 CPF Synapsin	6	2	0.502705	0.0368573
D7E S3 CPF Synapsin	7	2	0.456308	0.00914338
D7E S3 CPF Synapsin	1	2	0.501189	0.00929392
D7E S3 CPF Synapsin	2	2	0.536241	0.0531513
D7E S3 CPF Synapsin	3	2	0.490169	0.0358931
D7E S3 CPF Synapsin	4	2	0.50901	0.076468
D7E S3 CPF Synapsin	5	2	0.460309	0.0510834
D7E S3 CPF Synapsin	6	2	0.469115	0.0552478
D7E S3 CPF Synapsin	7	2	0.437953	0.0184779
D7E S3 PFS GFAP	1	2	0.363149	0.0119115
D7E S3 PFS GFAP	2	2	0.345799	0.0214754
D7E S3 PFS GFAP	3	2	0.374639	0.0361417
D7E S3 PFS GFAP	4	2	0.428289	0.0993322
D7E S3 PFS GFAP	5	2	0.295926	0.0352537
D7E S3 PFS GFAP	6	2	0.31704	0.0602053
D7E S3 PFS GFAP	7	2	0.325079	0.00469537
D7E S3 PFS GFAP	1	2	0.319666	0.0443368
D7E S3 PFS GFAP	2	2	0.32945	0.03794
D7E S3 PFS GFAP	3	2	0	0
D7E S3 PFS Synapsin	1	2	0.427243	0.0218454
D7E S3 PFS Synapsin	2	2	0.479947	0.00079407
D7E S3 PFS Synapsin	3	2	0.440366	0.0164987
D7E S3 PFS Synapsin	4	2	0.435301	0.0471569
D7E S3 PFS Synapsin	5	2	0.447596	0.00524774
D7E S3 PFS Synapsin	6	2	0.511706	0.0136377
D7E S3 PFS Synapsin	7	2	0.535258	0.00236547
D7E S3 PFS Synapsin	8	2	0.421043	0.0407207
D7E S3 PFS Synapsin	1	2	0.409815	0.0575744
D7E S3 PFS Synapsin	2	2	0	0
D7E S3 PFS Synapsin	3	2	0.360695	0.0881524
D7E S3 PFS Synapsin	4	2	0.44099	0.0183239
D7E S3 DDVP GFAP	1	2	0.39809	0.0838865
D7E S3 DDVP GFAP	2	2	0.446732	0.00307061
D7E S3 DDVP GFAP	3	2	0.414091	0.0437155
D7E S3 DDVP GFAP	4	2	0.397696	0.0078918
D7E S3 DDVP GFAP	5	2	0.43068	0.0161739
D7E S3 DDVP GFAP	6	2	0.393876	0.012134
D7E S3 DDVP GFAP	7	2	0.458628	0.0286241
D7E S3 DDVP GFAP	1	2	0.526184	0.0326187
D7E S3 DDVP GFAP	2	2	0.480396	0.00873714
D7E S3 DDVP GFAP	3	2	0.474124	0.0169144
D7E S3 DDVP GFAP	4	2	0.433381	0.00831192
D7E S3 DDVP GFAP	5	2	0.439249	0.00186843
D7E S3 DDVP GFAP	6	2	0.4778	0.00272059
D7E S3 DDVP Synapsin	1	2	0.493492	0.0248005
D7E S3 DDVP Synapsin	2	2	0.404717	0.0232149
D7E S3 DDVP Synapsin	3	2	0.503515	0.00923808
D7E S3 DDVP Synapsin	4	2	0.488465	0.0209273
D7E S3 DDVP Synapsin	5	2	0.540873	0.0603078
D7E S3 DDVP Synapsin	6	2	0.502009	0.0598037
D7E S3 DDVP Synapsin	7	2	0.557467	0.0148897
D7E S3 DDVP Synapsin	8	2	0.500198	0.0100975
D7E S3 DDVP Synapsin	1	2	0.497503	0.0427201
D7E S3 DDVP Synapsin	2	2	0.523768	0.0946
D7E S3 DDVP Synapsin	3	2	0.539204	0.0106137
D7E S3 DDVP Synapsin	4	2	0.502195	0.104335
D7E S3 DDVP Synapsin	5	2	0.475122	0.073106
D7E S3 DDVP Synapsin	6	2	0.507298	0.00363919
D7E S3 MT GFAP	1	2	0.45387	0.0310943
D7E S3 MT GFAP	2	2	0.372782	0.016004
D7E S3 MT GFAP	3	2	0.42334	0.0103096
D7E S3 MT GFAP	4	2	0.323003	0.0163581
D7E S3 MT GFAP	5	2	0.418674	0.0295618
D7E S3 MT GFAP	6	2	0.394009	0.0200948
D7E S3 MT GFAP	7	2	0.360609	0.0142387
D7E S3 MT GFAP	1	2	0.402628	0.0340974
D7E S3 MT GFAP	2	2	0.443172	0.0292398
D7E S3 MT GFAP	3	2	0.436439	0.00265508
D7E S3 MT GFAP	4	2	0.454621	0.0564757
D7E S3 MT GFAP	5	2	0.476191	0.00342114
D7E S3 MT GFAP	6	2	0.453044	0.0173322
D7E S3 MT Synapsin	1	2	0.396692	0.00122375
D7E S3 MT Synapsin	2	2	0.432197	0.0207121
D7E S3 MT Synapsin	3	2	0.47036	0.0109822
D7E S3 MT Synapsin	4	2	0.426159	0.0265973
D7E S3 MT Synapsin	5	2	0.460664	0.0245814
D7E S3 MT Synapsin	6	2	0.411605	0.0224667
D7E S3 MT Synapsin	7	2	0.429903	0.023624
D7E S3 MT Synapsin	8	2	0.421724	0.0173242
D7E S3 MT Synapsin	1	2	0.515799	0.0191243
D7E S3 MT Synapsin	2	2	0.423319	0.0386487
D7E S3 MT Synapsin	3	2	0.442044	0.0626899
D7E S3 MT Synapsin	4	2	0.495116	0.0583074
D7E S3 MT Synapsin	5	2	0.497814	0.0394208
D7E S3 MT Synapsin	6	2	0.485209	0.0626114
D7E S3 DZN GFAP	1	2	0.479162	0.033512
D7E S3 DZN GFAP	2	2	0.443332	0.074558
D7E S3 DZN GFAP	3	2	0.418928	0.032264
D7E S3 DZN GFAP	4	2	0.406507	0.0742202
D7E S3 DZN GFAP	5	2	0.408044	0.0236377
D7E S3 DZN GFAP	6	2	0.413257	0.00165475
D7E S3 DZN GFAP	7	2	0.364835	0.02496
D7E S3 DZN GFAP	8	2	0.423934	0.0139668
D7E S3 DZN GFAP	1	2	0.428501	0.0119503
D7E S3 DZN GFAP	2	2	0.431142	0.0238077
D7E S3 DZN GFAP	3	2	0.489924	0.00672366
D7E S3 DZN GFAP	4	2	0.460729	0.0278806
D7E S3 DZN GFAP	5	2	0.426565	0.0327974
D7E S3 DZN GFAP	6	2	0.391532	0.00703348
D7E S3 DZN GFAP	7	2	0.427359	0.0440128
D7E S3 DZN GFAP	8	2	0.366267	0.0406962
D7E S3 DZN Synapsin	1	2	0.514212	0.0247263
D7E S3 DZN Synapsin	2	2	0.458318	0.0337041
D7E S3 DZN Synapsin	3	2	0.499047	0.0112912
D7E S3 DZN Synapsin	4	2	0.47176	0.0161793
D7E S3 DZN Synapsin	5	2	0.453229	0.0150062
D7E S3 DZN Synapsin	6	2	0.525269	0.00566001
D7E S3 DZN Synapsin	7	2	0.422065	0.00739251
D7E S3 DZN Synapsin	8	2	0.361739	0.0190396
D7E S3 DZN Synapsin	1	2	0.571949	0.0395754
D7E S3 DZN Synapsin	2	2	0.513802	0.0183491
D7E S3 DZN Synapsin	3	2	0.503692	0.0220139
D7E S3 DZN Synapsin	4	2	0.475904	0.034991
D7E S3 DZN Synapsin	5	2	0.487454	0.0177638
D7E S3 DZN Synapsin	6	2	0.536277	0.0375739
D7E S3 DZN Synapsin	7	2	0.510337	0.00309728
D7E S3 DZN Synapsin	8	2	0.405945	0.0474902
D7E S5 DMSO GFAP	1	2	0.422536	0.00124204
D7E S5 DMSO GFAP	2	2	0.410985	0.016451
D7E S5 DMSO GFAP	3	2	0.406916	0.0310425
D7E S5 DMSO GFAP	4	2	0.390887	0.0461113
D7E S5 DMSO GFAP	5	2	0.353983	0.0169971
D7E S5 DMSO GFAP	6	2
D7E S5 DMSO GFAP	7	2	0.381691	0.00239515
D7E S5 DMSO GFAP	8	2	0.385701	0.0313244
D7E S5 DMSO GFAP	1	2	0.457584	0.0275263
D7E S5 DMSO GFAP	2	2	0.397991	0.0467242
D7E S5 DMSO GFAP	3	2	0.372825	0.0107802
D7E S5 DMSO GFAP	4	2	0.397932	0.079922
D7E S5 DMSO GFAP	5	2	0.427387	0.0111377
D7E S5 DMSO GFAP	6	2	0.455327	0.00770797
D7E S5 DMSO Synapsin	1	3	0.480641	0.0152183
D7E S5 DMSO Synapsin	2	3	0.52112	0.00897043
D7E S5 DMSO Synapsin	3	3	0.510346	0.022768
D7E S5 DMSO Synapsin	4	3	0.55016	0.034775
D7E S5 DMSO Synapsin	5	3	0.580819	0.0415691
D7E S5 DMSO Synapsin	6	3	0.489301	0.0097687
D7E S5 DMSO Synapsin	7	3	0.480639	0.0148943
D7E S5 DMSO Synapsin	8	3	0.449553	0.00923596
D7E S5 DMSO Synapsin	1	2
D7E S5 DMSO Synapsin	2	2
D7E S5 DMSO Synapsin	3	2	0.420636	0.00136546
D7E S5 DMSO Synapsin	4	2	0.465159	0.0304983
D7E S5 DMSO Synapsin	5	2
D7E S5 DMSO Synapsin	6	2	0.434994	0.0171702
D7E S5 DMSO Synapsin	7	2	0.360444	0.009483
D7E S5 CPF GFAP	1	2	0.439666	0.0852495
D7E S5 CPF GFAP	3	2	0.395196	0.0329116
D7E S5 CPF GFAP	4	2	0.449399	0.00256341
D7E S5 CPF GFAP	6	2	0.456159	0.0122456
D7E S5 CPF GFAP	7	2	0.434953	0.00920424
D7E S5 CPF GFAP	8	2	0.388592	0.0750365
D7E S5 CPF GFAP	9	2	0.395176	0.0170232
D7E S5 CPF GFAP	10	2	0.40071	0.00903382
D7E S5 CPF GFAP	1	2	0.350637	0.00826307
D7E S5 CPF GFAP	2	2	0.383135	0.0305307
D7E S5 CPF GFAP	3	2	0.410151	0.0235507
D7E S5 CPF GFAP	4	2	0.384132	0.0264975
D7E S5 CPF GFAP	5	2	0.392519	0.0330112
D7E S5 CPF GFAP	6	2	0.427217	0.0388333
D7E S5 CPF GFAP	7	2	0.358438	0.0405198
D7E S5 CPF Synapsin	1	2	0.481008	0.0189204
D7E S5 CPF Synapsin	2	2	0.534486	0.00204767
D7E S5 CPF Synapsin	3	2	0.449935	0.0201242
D7E S5 CPF Synapsin	4	2	0.541101	0.0110758
D7E S5 CPF Synapsin	5	2	0.525619	0.00528014
D7E S5 CPF Synapsin	6	2	0.494741	0.0219434
D7E S5 CPF Synapsin	7	2	0.441547	0.0406588
D7E S5 CPF Synapsin	8	2	0.49674	0.0543912
D7E S5 CPF Synapsin	1	2	0.435462	0.0684394
D7E S5 CPF Synapsin	2	2	0.527528	0.031855
D7E S5 CPF Synapsin	3	2	0.441945	0.0619375
D7E S5 CPF Synapsin	4	2	0.503211	0.0171982
D7E S5 CPF Synapsin	5	2	0.5088	0.115051
D7E S5 CPF Synapsin	6	2	0.479749	0.0457205
D7E S5 CPF Synapsin	7	2	0.43381	0.0247155
D7E S5 CPF Synapsin	8	2	0.492195	0.0303287
D7E S5 PFS GFAP	1	3	0.353013	0.0332856
D7E S5 PFS GFAP	2	3	0.30563	0.0241366
D7E S5 PFS GFAP	3	3
D7E S5 PFS GFAP	5	3	0.316653	0.00968384
D7E S5 PFS GFAP	6	3	0.373676	0.0160974
D7E S5 PFS GFAP	7	3	0.50176	0.0318621
D7E S5 PFS GFAP	1	2	0.424525	0.0116959
D7E S5 PFS GFAP	2	2	0.399608	0.00379964
D7E S5 PFS GFAP	3	2	0.332254	0.0222098
D7E S5 PFS GFAP	4	2	0.323015	0.0251575
D7E S5 PFS GFAP	5	2	0.357538	0.0222305
D7E S5 PFS Synapsin	1	2	0.519662	0.00683393
D7E S5 PFS Synapsin	2	2	0.473192	0.0404855
D7E S5 PFS Synapsin	3	2	0.41753	0.0112483
D7E S5 PFS Synapsin	4	2	0.357239	0.0394089
D7E S5 PFS Synapsin	5	2	0.410384	0.0298915
D7E S5 PFS Synapsin	6	2	0.387583	0.0278695
D7E S5 PFS Synapsin	1	3	0.46815	0.0482675
D7E S5 PFS Synapsin	2	3	0.471089	0.0257642
D7E S5 PFS Synapsin	3	3	0.459184	0.0392193
D7E S5 PFS Synapsin	4	3	0.508336	0.0251509
D7E S5 PFS Synapsin	5	3	0	0
D7E S5 DDVP GFAP	1	3	0.415437	0.0154921
D7E S5 DDVP GFAP	2	3	0.515636	0.0237411
D7E S5 DDVP GFAP	3	3	0.384409	0.0311639
D7E S5 DDVP GFAP	4	3	0.528599	0.0310526
D7E S5 DDVP GFAP	5	3	0.49881	0.0231812
D7E S5 DDVP GFAP	6	3	0.503934	0.0348742
D7E S5 DDVP GFAP	1	2	0.396049	0.0112267
D7E S5 DDVP GFAP	2	2	0.457591	0.0217834
D7E S5 DDVP GFAP	3	2	0.445386	0.0415882
D7E S5 DDVP GFAP	4	2	0.478803	0.00623527
D7E S5 DDVP GFAP	5	2	0.46596	0.0909384
D7E S5 DDVP GFAP	6	2	0.475949	0.0687982
D7E S5 DDVP GFAP	7	2	0.507904	0.0418337
D7E S5 DDVP Synapsin	1	3	0.597591	0.0214713
D7E S5 DDVP Synapsin	2	3	0.488496	0.0256073
D7E S5 DDVP Synapsin	3	3	0.453396	0.00585604
D7E S5 DDVP Synapsin	4	3	0.467837	0.0599792
D7E S5 DDVP Synapsin	5	3	0.531086	0.0166388
D7E S5 DDVP Synapsin	6	3	0.488173	0.0350529
D7E S5 DDVP Synapsin	7	3	0.551332	0.0290857
D7E S5 DDVP Synapsin	8	3	0.522642	0.0396083
D7E S5 DDVP Synapsin	1	2	0.376942	0.00936652
D7E S5 DDVP Synapsin	2	2	0.492582	0.00639793
D7E S5 DDVP Synapsin	3	2	0.501805	0.00212994
D7E S5 DDVP Synapsin	4	2	0.503639	0.0432611
D7E S5 DDVP Synapsin	5	2	0.395497	0.0756864
D7E S5 DDVP Synapsin	6	2	0.470115	0.0329623
D7E S5 DDVP Synapsin	7	2	0.496171	0.0358342
D7E S5 DDVP Synapsin	8	2	0.438946	0.0272382
D7E S5 DDVP Synapsin	9	2	0.41068	0.0135806
D7E S5 MT GFAP	1	2	0.36805	0.019025
D7E S5 MT GFAP	2	2	0.459042	0.0177508
D7E S5 MT GFAP	3	2	0.415191	0.0143562
D7E S5 MT GFAP	4	2	0.486001	0.029652
D7E S5 MT GFAP	5	2	0.441139	0.105337
D7E S5 MT GFAP	6	2	0.441474	0.0315643
D7E S5 MT GFAP	7	2	0.4189	0.0448955
D7E S5 MT GFAP	8	2	0.369534	0.0698815
D7E S5 MT GFAP	1	3	0.377424	0.0261072
D7E S5 MT GFAP	2	3	0.433384	0.0203638
D7E S5 MT GFAP	3	3	0.486796	0.017298
D7E S5 MT GFAP	4	3
D7E S5 MT GFAP	5	3	0.37958	0.00650322
D7E S5 MT GFAP	6	3
D7E S5 MT GFAP	7	3	0.420423	0.0414799
D7E S5 MT Synapsin	1	2	0.488384	0.00596681
D7E S5 MT Synapsin	2	2	0.473255	0.0166004
D7E S5 MT Synapsin	3	2	0.43245	0.0235247
D7E S5 MT Synapsin	4	2	0.43239	0.0137222
D7E S5 MT Synapsin	5	2	0.41051	0.00225794
D7E S5 MT Synapsin	6	2	0.42523	0.00836939
D7E S5 MT Synapsin	7	2	0.461057	0.0138625
D7E S5 MT Synapsin	8	2	0.459219	0.0307802
D7E S5 MT Synapsin	1	2	0.478405	0.0471482
D7E S5 MT Synapsin	2	2	0.435397	0.0220795
D7E S5 MT Synapsin	3	2	0.473486	0.0186873
D7E S5 MT Synapsin	4	2	0.419191	0.0104254
D7E S5 MT Synapsin	5	2	0.476397	0.00316174
D7E S5 MT Synapsin	6	2	0.515669	0.00710109
D7E S5 DZN GFAP	1	2	0.384006	0.0244388
D7E S5 DZN GFAP	2	2	0.42863	0.00990938
D7E S5 DZN GFAP	3	2	0.404017	0.0172147
D7E S5 DZN GFAP	4	2	0.39952	0.00896842
D7E S5 DZN GFAP	5	2	0.411236	0.00366857
D7E S5 DZN GFAP	6	2	0.408833	0.0155936
D7E S5 DZN GFAP	7	2	0.383384	0.0319403
D7E S5 DZN GFAP	1	2	0.413967	0.020871
D7E S5 DZN GFAP	2	2	0.423992	0.0421962
D7E S5 DZN GFAP	3	2	0.362512	0.0161451
D7E S5 DZN GFAP	4	2	0.412751	0.0132068
D7E S5 DZN GFAP	5	2	0.446051	0.0112494
D7E S5 DZN GFAP	6	2	0.507068	0.00959259
D7E S5 DZN GFAP	7	2	0.467293	0.00827106
D7E S5 DZN Synapsin	1	2	0.530987	0.00352935
D7E S5 DZN Synapsin	2	2	0.430503	0.00110951
D7E S5 DZN Synapsin	3	2	0.538133	0.0435076
D7E S5 DZN Synapsin	4	2	0.49689	0.0129954
D7E S5 DZN Synapsin	5	2	0.491719	0.013281
D7E S5 DZN Synapsin	6	2	0.487332	0.000321418
D7E S5 DZN Synapsin	7	2	0.455071	0.0176172
D7E S5 DZN Synapsin	8	2	0.499048	0.0229488
D7E S5 DZN Synapsin	1	2	0.490805	0.0386239
D7E S5 DZN Synapsin	2	2	0.489977	0.00562495
D7E S5 DZN Synapsin	3	2	0.516586	0.00226181
D7E S5 DZN Synapsin	4	2	0.497477	0.00659447
D7E S5 DZN Synapsin	5	2	0.479684	0.0216249
D7E S5 DZN Synapsin	6	2	0.520753	0.0104319
D7E S5 DZN Synapsin	7	2	0.467048	0.00870735
D7E S5 DZN Synapsin	8	2	0.533349	0.0184329

## Sheet: GroupAverage
Day	Group	Chemical	AB	median_value	N_Count
D12E	S1	CPF	GFAP	0.491193	13
D12E	S1	CPF	Synapsin	0.545791	16
D12E	S1	DDVP	GFAP	0.550256	11
D12E	S1	DDVP	Synapsin	0.584372	13
D12E	S1	DMSO	GFAP	0.471946	14
D12E	S1	DMSO	Synapsin	0.493777	15
D12E	S1	DZN	GFAP	0.491909	15
D12E	S1	DZN	Synapsin	0.534289	14
D12E	S1	MT	GFAP	0.465268	12
D12E	S1	MT	Synapsin	0.526645	14
D12E	S1	PFS	GFAP	0	11
D12E	S1	PFS	Synapsin	0.483012	7
D12E	S3	CPF	GFAP	0.516327	15
D12E	S3	CPF	Synapsin	0.54269	16
D12E	S3	DDVP	GFAP	0.545506	14
D12E	S3	DDVP	Synapsin	0.570624	13
D12E	S3	DMSO	GFAP	0.458108	7
D12E	S3	DMSO	Synapsin	0.51704	11
D12E	S3	DZN	GFAP	0.488407	14
D12E	S3	DZN	Synapsin	0.544173	16
D12E	S3	MT	GFAP	0.527823	11
D12E	S3	MT	Synapsin	0.556816	14
D12E	S3	PFS	GFAP	0.480321	9
D12E	S3	PFS	Synapsin	0.584272	12
D12E	S5	CPF	GFAP	0.488727	13
D12E	S5	CPF	Synapsin	0.529573	13
D12E	S5	DDVP	GFAP	0.497203	13
D12E	S5	DDVP	Synapsin	0.565177	15
D12E	S5	DMSO	GFAP	0.505035	15
D12E	S5	DMSO	Synapsin	0.533018	16
D12E	S5	DZN	GFAP	0.549247	15
D12E	S5	DZN	Synapsin	0.56613	12
D12E	S5	MT	GFAP	0.515089	13
D12E	S5	MT	Synapsin	0.542694	13
D12E	S5	PFS	GFAP	0.507807	10
D12E	S5	PFS	Synapsin	0.624319	11
D7A	S3	CPF	GFAP	0.405602	15
D7A	S3	CPF	Synapsin	0.459756	15
D7A	S3	DDVP	GFAP	0.404213	12
D7A	S3	DDVP	Synapsin	0.479233	15
D7A	S3	DMSO	GFAP	0.386442	14
D7A	S3	DMSO	Synapsin	0.438795	14
D7A	S3	DZN	GFAP	0.413317	10
D7A	S3	DZN	Synapsin	0.454106	15
D7A	S3	MT	GFAP	0.405635	16
D7A	S3	MT	Synapsin	0.418579	15
D7A	S3	PFS	GFAP	0.365486	8
D7A	S3	PFS	Synapsin	0.425548	11
D7A	S5	CPF	GFAP	0.378103	15
D7A	S5	CPF	Synapsin	0.428595	16
D7A	S5	DDVP	GFAP	0.384155	15
D7A	S5	DDVP	Synapsin	0.45467	15
D7A	S5	DMSO	GFAP	0.394576	13
D7A	S5	DMSO	Synapsin	0.465974	13
D7A	S5	DZN	GFAP	0.394793	15
D7A	S5	DZN	Synapsin	0.450379	16
D7A	S5	MT	GFAP	0.385297	13
D7A	S5	MT	Synapsin	0.434372	12
D7A	S5	PFS	GFAP	0.382519	9
D7A	S5	PFS	Synapsin	0.364398	5
D7E	S1	CPF	GFAP	0.389877	14
D7E	S1	CPF	Synapsin	0.458173	15
D7E	S1	DDVP	GFAP	0.402443	13
D7E	S1	DDVP	Synapsin	0.448617	15
D7E	S1	DMSO	GFAP	0.39368	15
D7E	S1	DMSO	Synapsin	0.415868	14
D7E	S1	DZN	GFAP	0.399457	14
D7E	S1	DZN	Synapsin	0.446553	12
D7E	S1	MT	GFAP	0.313106	14
D7E	S1	MT	Synapsin	0.34493	14
D7E	S1	PFS	GFAP	0	12
D7E	S1	PFS	Synapsin	0	11
D7E	S3	CPF	GFAP	0.410865	15
D7E	S3	CPF	Synapsin	0.462036	14
D7E	S3	DDVP	GFAP	0.439249	13
D7E	S3	DDVP	Synapsin	0.502102	14
D7E	S3	DMSO	GFAP	0.422016	13
D7E	S3	DMSO	Synapsin	0.446473	16
D7E	S3	DZN	GFAP	0.425249	16
D7E	S3	DZN	Synapsin	0.493251	16
D7E	S3	MT	GFAP	0.42334	13
D7E	S3	MT	Synapsin	0.437121	14
D7E	S3	PFS	GFAP	0.327264	10
D7E	S3	PFS	Synapsin	0.437834	12
D7E	S5	CPF	GFAP	0.395196	15
D7E	S5	CPF	Synapsin	0.493468	16
D7E	S5	DDVP	GFAP	0.475949	13
D7E	S5	DDVP	Synapsin	0.488496	17
D7E	S5	DMSO	GFAP	0.397991	13
D7E	S5	DMSO	Synapsin	0.48064	12
D7E	S5	DZN	GFAP	0.411994	14
D7E	S5	DZN	Synapsin	0.494305	16
D7E	S5	MT	GFAP	0.420423	13
D7E	S5	MT	Synapsin	0.460138	14
D7E	S5	PFS	GFAP	0.355275	10
D7E	S5	PFS	Synapsin	0.459184	11

## Sheet: KruskalWallisResults
	CPF	PFS	DDVP	MT	DZN	Omnibus
S1.D12E.GFAP	0.353204	0.507984	0.00840612	0.997265	0.353204	0.00271382
S3.D12E.GFAP	0.0616874	0.796569	0.0324477	0.0410413	0.796569	0.00251788
S5.D12E.GFAP	0.741957	0.741957	0.995765	0.741957	0.0118671	0.00342577
S3.D7R.GFAP	0.244552	0.268137	0.244552	0.108309	0.108309	0.0200893
S5.D7R.GFAP	0.899895	0.899895	0.899895	0.899895	0.899895	0.876144
S1.D7E.GFAP	0.63935	5.2712e-06	0.63935	0.0069121	0.63935	7.91697e-09
S3.D7E.GFAP	0.958904	0.00439572	0.585147	0.958904	0.958904	0.000688718
S5.D7E.GFAP	0.999047	0.302661	0.0109309	0.516874	0.516874	0.000524271
S1.D12E.Synapsin	0.00944087	0.491363	3.27478e-05	0.181841	0.0442687	1.34623e-05
S3.D12E.Synapsin	0.0784519	0.00633065	0.0310446	0.0578977	0.146459	0.0335579
S5.D12E.Synapsin	0.798818	2.71946e-05	0.0303123	0.513665	0.0322896	3.78923e-05
S3.D7R.Synapsin	0.57605	0.361295	0.361295	0.23179	0.57605	0.00714013
S5.D7R.Synapsin	0.50189	0.00158189	0.59827	0.59827	0.59827	0.0128238
S1.D7E.Synapsin	0.17466	0.000675846	0.373091	0.144568	0.373091	8.65781e-08
S3.D7E.Synapsin	0.708968	0.68977	0.0475503	0.708968	0.294201	0.00739633
S5.D7E.Synapsin	0.666878	0.319165	0.82568	0.319165	0.456163	0.0144552

## Sheet: Fisher Test
Synapsin
group1	group2	n	p	p.adj	p.adj.signif	Day	Group
DMSO	PFS	25	0.000153	0.000153	***	D7R	D1
DMSO	PFS	25	1	1	ns	D7R	D3
DMSO	PFS	18	1	1	ns	D7R	D5
DMSO	PFS	25	0.000153	0.000153	***	D7E	D1
DMSO	PFS	28	0.429	0.429	ns	D7E	D3
DMSO	PFS	23	0.478	0.478	ns	D7E	D5
DMSO	PFS	22	0.0909	0.0909	ns	D12E	D1
DMSO	PFS	23	1	1	ns	D12E	D3
DMSO	PFS	27	1	1	ns	D12E	D5
GFAP
group1	group2	n	p	p.adj	p.adj.signif	Day	Group
DMSO	PFS	27	5.75e-08	5.75e-08	****	D7R	D1
DMSO	PFS	22	1	1	ns	D7R	D3
DMSO	PFS	22	1	1	ns	D7R	D5
DMSO	PFS	27	5.75e-08	5.75e-08	****	D7E	D1
DMSO	PFS	23	0.435	0.435	ns	D7E	D3
DMSO	PFS	23	1	1	ns	D7E	D5
DMSO	PFS	25	0.000686	0.000686	***	D12E	D1
DMSO	PFS	16	1	1	ns	D12E	D3
DMSO	PFS	25	1	1	ns	D12E	D5
